# Supplementary material for: What drives Chinese youth to use fitness-related health information on social media? An analysis of intrinsic needs, social media algorithms, and source credibility
Source: Front Public Health. 2024 Dec 5;12:1445778. doi: 10.3389/fpubh.2024.1445778 (PMC11655457; doi:10.3389/fpubh.2024.1445778)
Supplement: Supplementary file 1 [file Data_Sheet_1.xls]

## Sheet: survey date（N=600）
Time for submission	Duration (s)	Academic consent	Age	Gender	Education	Marital status	Income	7、Which social media platform do you prefer for obtaining fitness-related health information?	8、Your experience using social media for fitness-related health information	9、Understanding your competence needs for using fitness-related health information — If I use fitness-related health information, it will help me acquire some fitness skills or knowledge	9、If I use fitness-related health information, it will enhance my ability to manage my body	9、If I use fitness-related health information, I will have the opportunity to gain more fitness experience	9、If I use fitness-related health information, I tend to use information that I am capable of understanding and mastering	9、When given the opportunity, I will use this fitness-related health information to assess my grasp of knowledge, experience, and skills	10、Understanding your autonomy needs for using fitness-related health information — I want to decide when and where to use fitness-related health information	10、I want to choose whether to use fitness-related health information	10、I want to choose the channels through which I obtain fitness-related health information	10、When using fitness-related health information, I want the freedom to express my thoughts and opinions	10、I need the freedom to choose my lifestyle	11、Understanding your relatedness needs for using fitness-related health information — If I use fitness-related health information, I feel the need for social interaction with others	11、If I frequently use fitness-related health information, I hope to find a friend or group of friends to discuss this type of information	11、If I receive likes from strangers after using fitness-related health information, it encourages me to continue using such information	11、If I frequently engage in text interactions with online friends about fitness-related health information, it encourages me to use this information further	11、If I receive support from friends or family while using fitness-related health information, it encourages me to use this information further	12、Understanding your attitude towards social media algorithms when using fitness-related health information (note: reverse-scored items) — If the algorithm recommends fitness-related health information that interests me, I will not use this information more	12、If the algorithm filters out fitness-related health information that does not interest me, I will not use this information more	12、If the algorithm personalizes fitness-related health information services based on my usage habits, I will not use this information more	12、If I understand how the algorithm recommends fitness-related health information to me, I will not use this information more	12、If the algorithm optimizes the feedback mechanisms (e.g., likes, comments, shares) on social media platforms for fitness-related health information, I will not use this information more	13、Understanding your attitude towards the credibility of sources for fitness-related health information — If fitness-related health information considers fairness and ethics, I tend to use this information	13、If fitness-related health information is objective, I tend to use this information	13、If fitness-related health information comes from authoritative or professional sources, I tend to use this information	13、If fitness-related health information is inspiring to read, I tend to use this information	13、If fitness-related health information reads logically and flows smoothly, I tend to use it	14、In the past six months, I have used fitness-related health information on social media	14、If fitness-related health information on social media is useful, I will continue using it in the future	14、If I can search a wide range of fitness-related topics on social media, I will continue using social media to obtain fitness-related health information	14、If I have daily fitness needs, I will proactively use fitness-related health information on social media	14、If possible, I will use fitness and health information across different social media platforms	14、If many people are paying attention to a certain fitness-related topic, I will try practicing some fitness guidelines from that topic in my life
2024/1/10 12:35:06	109	1	27	2	7	1	3	3	5	6	7	5	6	7	6	7	6	5	7	7	6	6	7	7	2	3	3	2	3	6	7	5	7	6	7	7	6	6	5	6
2024/1/10 12:48:57	180	1	22	2	5	1	3	2	2	7	6	6	7	6	6	6	7	7	7	5	4	4	5	5	1	1	1	1	4	6	7	7	4	5	5	6	5	6	5	5
2024/1/10 12:49:29	123	1	28	2	5	1	4	3	4	5	5	5	5	5	6	6	6	6	7	4	5	5	4	4	1	2	1	1	1	4	6	6	5	6	5	6	6	6	6	6
2024/1/10 12:51:04	89	1	22	2	5	1	2	5	1	6	6	4	6	4	7	7	5	5	7	4	4	5	6	3	1	2	1	3	2	7	7	4	5	7	6	5	6	6	5	6
2024/1/10 12:52:45	202	1	22	2	3	1	2	1	2	5	6	6	6	6	6	6	6	5	6	6	5	6	6	6	3	2	3	3	3	6	5	6	5	6	6	5	6	6	6	6
2024/1/10 13:18:10	105	1	19	2	5	1	2	5	1	4	5	4	4	5	4	6	5	7	7	5	5	6	5	6	1	2	1	1	1	5	4	6	5	4	4	5	5	5	6	4
2024/1/10 13:19:06	187	1	22	2	5	1	2	1	3	6	7	6	6	5	7	6	6	6	7	5	4	4	4	5	2	2	1	1	2	7	6	7	5	6	7	6	6	6	7	6
2024/1/10 13:19:06	128	1	20	2	6	3	7	5	5	5	6	6	7	5	5	6	5	7	5	5	6	5	5	6	2	1	2	2	2	5	6	5	5	7	5	6	5	6	5	7
2024/1/11 14:10:47	149	1	24	2	6	1	2	5	2	6	6	6	7	5	7	7	7	5	7	5	4	4	5	7	2	1	1	1	4	6	7	7	4	5	6	7	6	5	6	6
2024/1/11 14:14:18	159	1	28	1	6	2	4	1	2	7	7	5	7	6	7	7	7	7	7	3	3	3	3	3	1	3	2	2	2	7	7	7	7	7	5	6	6	5	3	4
2024/1/11 14:16:48	84	1	20	1	5	3	2	1	3	5	5	4	6	5	5	4	5	5	5	5	5	5	4	6	3	3	3	2	3	4	6	5	5	5	5	4	4	5	4	4
2024/1/11 15:59:10	200	1	23	2	6	1	2	5	4	5	6	6	6	6	7	7	7	6	6	4	4	5	5	5	2	2	1	1	1	6	7	7	6	6	5	6	6	6	7	6
2024/1/11 16:03:20	181	1	22	2	5	3	2	3	2	5	4	5	5	4	5	5	6	5	6	6	6	6	5	5	3	2	3	3	2	4	5	6	6	5	5	5	5	5	6	6
2024/1/11 16:04:53	125	1	22	1	5	1	4	7	3	5	6	5	6	5	6	5	5	4	6	3	3	3	4	3	4	4	3	5	3	5	5	5	3	6	5	5	5	6	4	5
2024/1/11 16:05:26	112	1	22	2	5	1	1	3	1	5	4	5	5	6	5	5	5	6	7	1	1	1	6	7	1	1	1	1	1	6	7	7	7	7	6	6	6	7	7	7
2024/1/11 16:08:44	302	1	23	2	6	1	1	7	2	7	6	7	7	7	7	7	7	6	7	4	4	4	4	7	3	1	1	2	2	6	7	6	6	7	6	6	7	7	5	7
2024/1/11 16:09:11	258	1	21	1	5	1	1	3	1	6	6	5	6	6	5	6	5	6	7	5	4	6	4	6	2	3	2	2	2	5	6	6	5	5	6	6	6	7	6	4
2024/1/13 22:46:20	252	1	24	2	6	3	4	1	4	5	7	7	6	6	5	6	6	4	6	4	3	2	3	3	2	3	1	3	2	5	7	6	7	7	7	6	6	7	5	6
2024/1/13 22:52:16	192	1	23	2	5	1	3	7	4	6	6	7	7	5	7	7	7	7	7	1	1	1	1	3	2	1	1	1	1	6	7	7	5	6	6	6	5	7	7	7
2024/1/13 22:53:24	114	1	21	2	5	3	3	3	2	6	6	6	7	7	6	7	7	7	7	6	7	7	7	7	1	2	1	1	1	5	7	7	7	7	6	6	7	4	6	7
2024/1/13 22:53:35	252	1	28	1	5	1	6	7	3	5	5	5	6	4	5	5	4	6	6	4	5	4	5	6	3	2	3	3	2	5	6	7	5	5	4	4	4	5	5	5
2024/1/13 22:58:03	228	1	21	2	5	1	3	5	2	6	6	5	6	7	6	6	5	7	7	6	6	6	6	7	3	4	3	3	3	6	7	7	6	7	6	6	6	7	6	6
2024/3/22 17:36:49	192	1	22	2	5	3	2	3	1	7	7	7	7	7	7	7	7	7	7	5	7	5	5	5	1	1	1	2	1	4	6	6	7	7	3	4	5	5	6	6
2024/3/22 17:37:19	153	1	25	2	5	1	2	5	2	7	7	7	7	6	7	7	7	7	7	3	3	3	1	3	1	1	1	1	1	7	7	7	7	7	6	7	7	7	7	6
2024/3/22 17:41:12	305	1	23	2	5	1	2	5	2	6	5	6	5	6	4	5	5	6	5	6	6	7	6	5	3	3	1	1	1	4	5	7	6	6	7	6	7	7	6	6
2024/3/22 17:46:11	457	1	24	1	5	1	3	2	3	5	6	4	4	3	4	6	5	5	4	3	4	5	6	7	2	5	1	4	2	4	4	5	3	3	7	7	4	4	1	3
2024/3/22 17:47:47	505	1	21	2	5	1	1	5	1	5	5	4	5	5	5	5	5	6	7	4	5	2	4	4	2	2	2	2	2	6	5	6	5	5	7	6	6	6	5	4
2024/3/24 11:24:46	71	1	22	2	5	1	2	3	2	7	6	6	7	6	7	6	6	7	6	7	6	6	7	6	3	3	4	3	3	7	6	7	6	7	6	6	7	6	6	7
2024/3/24 11:24:51	77	1	22	2	5	3	4	5	2	6	6	7	7	5	6	7	6	7	6	6	7	6	6	7	2	3	2	2	2	6	7	6	7	6	6	7	6	7	6	7
2024/3/24 11:26:24	168	1	22	2	5	1	2	5	1	6	6	5	6	5	6	6	7	6	7	4	3	3	4	4	2	3	1	1	2	6	7	7	6	6	6	7	7	6	5	5
2024/3/24 11:27:33	191	1	20	2	5	1	1	5	2	4	5	5	5	5	6	5	5	5	5	4	3	5	3	5	3	2	4	4	3	5	5	6	4	5	5	5	5	6	6	5
2024/3/24 11:28:14	111	1	23	2	5	3	2	5	2	5	4	4	5	5	5	5	4	4	6	4	3	4	4	4	3	3	3	3	3	5	4	5	4	5	4	4	5	4	4	5
2024/3/24 11:28:43	165	1	26	2	5	1	1	1	1	6	6	6	6	6	6	6	5	4	5	4	5	4	5	5	3	2	2	2	3	6	6	7	5	6	5	6	5	5	4	5
2024/3/24 11:29:40	78	1	24	2	5	1	2	7	1	5	5	5	5	5	6	6	6	6	6	6	6	6	6	6	1	1	1	1	1	6	6	6	6	6	6	6	6	6	6	6
2024/3/24 11:29:54	154	1	19	1	5	1	2	3	1	6	7	5	6	5	7	6	5	6	5	6	7	5	6	5	2	3	4	3	3	6	6	5	6	7	6	6	6	5	6	4
2024/3/24 11:30:57	141	1	27	1	5	3	4	5	3	6	6	6	5	4	7	5	6	7	6	7	6	5	7	7	4	5	5	5	5	6	6	5	6	6	6	5	6	6	6	6
2024/3/24 11:32:04	205	1	29	1	6	2	2	1	4	5	5	5	5	5	5	5	5	5	6	3	3	3	3	3	3	3	3	3	3	3	5	5	5	5	5	5	5	5	5	5
2024/3/24 11:32:22	294	1	22	2	5	1	1	5	1	6	5	5	6	4	6	6	6	6	7	4	3	5	5	5	3	3	2	2	4	6	6	7	5	6	1	6	5	6	5	4
2024/3/24 11:32:46	492	1	25	1	5	3	3	8	5	7	7	7	7	7	7	7	7	7	7	5	4	4	4	7	1	1	1	1	2	7	7	7	5	6	7	7	6	7	7	6
2024/3/24 11:38:04	586	1	22	2	5	3	3	5	4	6	5	6	7	6	6	7	6	5	7	5	4	6	5	6	2	1	2	3	3	5	6	7	6	5	5	7	6	6	5	6
2024/3/24 11:42:27	925	1	21	2	5	1	2	2	1	7	7	7	6	5	7	7	6	7	7	3	2	5	2	5	2	4	2	5	3	6	7	6	5	5	6	5	6	7	4	3
2024/4/1 17:42:22	190	1	22	2	5	3	2	3	2	5	5	6	6	6	6	6	5	7	6	4	4	7	6	4	2	3	3	2	3	5	5	6	7	5	6	6	6	7	5	6
2024/4/1 17:42:40	222	1	26	2	7	1	3	2	3	6	7	6	6	7	6	7	7	7	6	7	6	6	6	4	2	1	2	1	1	6	7	7	6	7	7	6	6	7	6	6
2024/4/1 17:43:33	204	1	22	2	5	1	2	5	3	5	4	3	6	3	6	7	7	6	6	3	3	4	3	3	2	2	3	2	2	6	6	6	6	6	6	5	5	5	4	5
2024/4/1 17:44:37	228	1	22	2	5	1	1	3	1	7	7	5	5	5	7	7	5	7	7	5	3	3	2	3	6	6	7	7	7	3	7	6	6	6	5	4	6	5	3	3
2024/4/1 17:47:41	383	1	21	2	5	1	2	5	2	6	4	5	6	4	6	7	6	5	6	5	5	6	5	6	3	2	1	3	3	5	5	7	6	6	5	7	6	6	5	6
2024/4/2 11:18:26	102	1	22	2	5	1	2	5	4	6	5	4	5	3	5	6	6	6	7	1	2	1	1	3	1	1	1	1	3	5	6	7	4	6	6	7	6	4	6	6
2024/4/2 11:19:41	75	1	22	1	5	1	1	1	1	4	3	3	3	5	5	4	4	3	4	7	7	5	5	4	3	3	3	2	2	5	5	5	7	7	5	4	4	5	6	4
2024/4/2 11:19:58	112	1	27	1	5	1	1	2	1	6	5	5	7	5	4	4	5	6	6	4	4	4	4	4	3	3	2	2	2	6	4	6	3	4	5	5	5	6	6	6
2024/4/2 11:22:18	190	1	22	2	5	3	3	5	2	6	7	5	6	6	6	7	6	7	7	5	5	6	5	7	3	2	2	1	2	6	7	7	6	6	6	6	5	6	7	6
2024/4/2 11:24:24	268	1	19	2	5	1	2	7	2	6	7	6	6	5	6	7	6	7	7	4	5	6	6	7	3	6	3	3	1	4	6	7	6	5	7	6	7	6	5	4
2024/4/2 11:25:52	311	1	29	2	5	2	6	1	2	7	6	5	5	3	6	5	3	5	7	6	6	5	6	7	6	6	2	2	2	6	7	4	6	7	5	6	4	7	7	6
2024/4/4 15:35:40	111	1	22	1	5	3	2	3	4	7	7	6	7	6	7	6	5	7	7	5	6	5	5	6	3	2	2	3	3	5	7	7	5	6	7	6	6	7	5	5
2024/4/4 15:37:33	98	1	24	2	5	1	4	7	4	7	7	7	7	6	6	6	5	6	7	6	7	6	6	7	1	1	2	2	1	7	5	6	6	7	6	7	7	6	6	6
2024/4/4 15:38:29	181	1	23	1	5	1	1	3	5	6	6	5	5	7	4	7	5	7	6	5	5	4	5	6	3	2	2	3	3	6	5	7	6	6	5	6	7	7	4	6
2024/4/4 15:39:38	149	1	22	2	5	1	2	5	2	6	5	5	6	6	5	4	7	5	7	4	1	1	2	2	3	2	2	3	2	6	6	7	5	3	5	5	4	4	5	4
2024/4/4 15:39:59	229	1	28	2	5	3	4	7	4	5	6	4	6	5	5	5	6	6	7	3	4	4	5	5	4	2	2	3	4	5	6	6	5	5	5	5	6	6	4	6
2024/4/4 15:44:08	393	1	21	2	5	1	2	7	1	7	7	7	7	6	7	7	7	7	7	3	4	3	3	4	6	6	2	3	1	7	7	7	4	5	2	6	4	6	5	5
2024/4/9 10:22:10	78	1	23	2	5	1	3	3	1	6	6	5	6	5	7	7	6	7	7	7	6	7	6	7	1	1	2	1	3	7	6	5	6	6	6	5	6	6	5	6
2024/4/9 10:28:03	130	1	23	2	5	1	1	7	1	6	5	6	7	7	4	6	7	6	7	5	6	6	6	5	2	4	1	1	2	4	5	7	7	6	6	7	7	5	6	7
2024/4/9 15:26:15	407	1	22	2	5	1	1	3	1	5	4	5	6	4	4	6	6	5	7	5	6	7	6	5	3	2	2	3	4	5	7	6	3	4	4	6	6	7	4	5
2024/4/12 11:13:27	72	1	23	2	5	1	1	6	2	5	5	5	5	6	6	6	6	6	6	6	6	6	6	6	2	2	2	2	2	6	6	6	6	6	6	7	6	6	6	6
2024/4/12 11:15:37	89	1	18	2	5	1	2	1	5	6	6	6	6	6	6	6	6	6	6	6	6	6	6	6	3	3	3	3	3	6	7	6	6	6	6	6	6	6	6	6
2024/4/12 11:15:57	179	1	25	2	5	1	4	5	4	6	6	6	7	6	7	7	6	6	7	4	5	5	5	5	1	1	1	1	1	6	7	7	6	7	6	6	6	7	5	7
2024/4/12 11:30:47	1189	1	23	2	5	1	2	7	1	4	5	5	4	4	5	4	5	3	4	4	5	3	4	4	2	2	1	1	1	4	4	5	4	4	4	3	4	5	5	4
2024/4/18 15:41:55	140	1	19	2	5	1	1	5	2	6	7	7	6	6	6	7	5	6	7	5	6	5	6	7	1	2	1	1	1	7	6	7	7	7	6	6	6	7	7	7
2024/4/18 16:08:48	126	1	23	1	5	1	2	5	3	6	6	6	6	6	5	6	5	7	7	6	7	7	6	7	2	3	3	3	3	5	6	7	6	6	6	7	6	6	6	6
2024/4/18 16:15:10	89	1	22	1	5	1	3	2	1	7	5	6	5	7	5	7	5	6	5	5	5	6	5	6	2	3	3	4	3	6	5	6	6	5	6	5	6	5	6	5
2024/4/18 16:15:23	200	1	22	2	5	1	2	3	3	4	4	5	4	5	5	5	6	5	5	4	4	5	5	5	3	2	3	3	3	5	5	4	4	5	4	4	5	4	4	3
2024/4/18 16:18:52	176	1	22	2	5	3	2	3	2	6	5	4	6	5	6	5	6	6	5	4	4	6	5	5	2	3	3	3	2	5	6	6	5	5	6	5	5	6	5	5
2024/4/18 16:20:37	124	1	26	2	5	1	5	5	3	6	7	6	6	6	7	6	6	7	6	7	6	7	6	6	3	3	2	2	3	6	5	6	6	6	6	6	5	6	6	6
2024/4/18 16:23:14	185	1	25	2	6	1	2	5	4	6	5	6	7	6	6	6	7	6	7	4	5	5	5	6	4	3	3	2	2	5	6	7	6	6	6	6	7	7	5	6
2024/4/20 11:10:05	150	1	22	2	5	1	2	5	2	6	5	5	5	6	6	7	6	6	7	4	6	4	5	5	3	3	4	3	3	5	6	6	4	5	5	6	5	7	6	5
2024/4/20 11:11:54	161	1	21	2	5	1	2	5	4	6	6	6	6	6	7	6	6	6	7	6	7	6	6	6	2	6	2	2	2	7	7	7	7	7	7	7	7	7	7	7
2024/4/20 11:12:05	134	1	22	2	5	1	1	5	4	7	6	6	6	5	6	6	7	6	6	6	4	6	6	6	2	2	2	2	2	6	6	6	5	6	6	6	6	6	6	4
2024/4/20 11:12:33	109	1	26	2	6	1	3	5	3	6	5	5	6	7	7	6	7	6	7	5	3	6	6	6	4	1	1	1	1	6	7	7	6	6	7	7	7	7	7	7
2024/4/20 11:13:46	103	1	24	2	5	3	2	5	1	3	4	3	5	2	3	4	5	5	7	4	4	5	3	3	2	2	4	1	3	6	4	7	4	3	6	5	6	5	4	3
2024/4/20 11:13:58	126	1	22	2	5	1	3	3	4	6	6	7	6	7	7	7	6	6	7	6	7	6	7	7	2	2	1	1	2	6	7	7	6	6	6	7	6	7	7	6
2024/4/20 11:14:51	165	1	20	2	5	1	2	7	2	6	7	7	7	6	7	7	7	6	7	7	7	6	5	7	7	1	7	7	1	7	5	7	6	6	6	7	5	7	7	5
2024/4/20 11:15:12	161	1	23	2	6	3	5	5	3	5	7	6	7	7	7	7	7	5	6	3	4	5	5	5	2	1	3	2	2	6	4	7	7	2	7	7	5	4	6	7
2024/4/20 11:17:14	254	1	22	2	5	1	2	5	3	6	5	6	6	5	6	5	6	6	7	5	5	6	6	5	2	2	1	3	2	5	6	6	6	5	6	6	5	6	5	6
2024/4/21 11:03:35	71	1	27	2	5	1	4	1	4	5	4	5	5	4	5	5	4	5	4	5	5	5	4	4	3	3	2	3	2	5	5	4	5	5	5	5	5	4	5	5
2024/4/21 11:09:18	120	1	21	2	5	3	2	3	4	6	5	6	6	6	6	7	5	5	7	5	5	5	5	4	4	3	3	4	3	6	7	7	5	5	5	6	6	5	5	5
2024/4/21 11:09:32	174	1	22	2	5	1	1	5	1	6	6	5	6	6	5	5	5	5	7	6	6	7	5	7	1	1	1	1	1	6	6	7	5	6	7	7	7	6	7	7
2024/4/26 13:52:55	127	1	22	2	5	1	2	5	4	6	6	4	5	5	6	5	5	3	5	6	5	4	3	6	4	2	3	2	3	5	6	7	6	5	4	6	5	4	5	6
2024/4/26 13:58:06	110	1	21	1	5	1	2	5	2	6	7	4	6	7	7	5	6	7	7	5	6	6	7	6	2	2	2	2	2	6	7	7	6	7	7	6	6	7	6	7
2024/4/26 13:59:02	88	1	22	2	5	3	4	5	5	4	4	5	4	6	5	5	6	4	7	5	5	6	6	6	4	3	3	3	3	6	7	7	6	7	5	6	6	6	7	6
2024/4/26 13:59:28	142	1	20	1	5	1	3	7	4	7	7	7	7	7	7	7	7	7	7	6	6	7	6	6	7	7	7	7	7	7	6	7	6	7	6	7	6	6	6	6
2024/4/26 14:00:09	363	1	25	1	5	1	4	6	3	6	6	6	6	6	6	6	6	6	6	6	6	6	6	6	6	6	5	6	5	6	6	6	6	6	5	6	6	6	5	6
2024/4/26 14:03:23	384	1	23	2	5	1	2	5	3	6	7	7	7	7	6	6	6	3	5	4	6	7	6	7	2	2	1	1	1	6	7	7	7	7	7	7	7	7	4	4
2024/1/10 10:24:47	136	1	22	1	5	1	2	1	2	6	5	6	6	6	6	5	6	6	6	6	5	6	6	6	2	2	2	4	3	5	5	6	6	5	6	5	6	6	6	5
2024/1/10 10:26:25	75	1	27	1	5	2	5	1	3	5	5	4	6	7	4	5	3	4	5	4	4	5	3	6	2	3	3	5	4	4	3	5	4	5	4	3	5	6	3	3
2024/1/10 10:26:44	232	1	21	2	5	1	3	5	1	7	5	5	7	7	5	3	5	4	5	7	6	5	6	6	2	6	2	6	2	6	7	7	5	4	4	5	5	6	6	4
2024/1/10 10:28:08	117	1	21	2	5	1	2	7	3	6	6	6	6	6	6	6	6	6	6	6	6	6	6	6	2	2	2	2	2	6	6	6	6	6	6	6	6	6	6	6
2024/1/10 10:28:21	119	1	23	1	5	1	2	6	2	4	6	5	5	6	5	4	5	5	4	5	4	6	4	6	2	1	2	2	1	5	5	6	4	5	5	4	5	5	5	4
2024/1/10 10:33:53	416	1	20	2	5	1	2	3	3	6	6	4	7	5	6	6	7	7	7	4	5	6	6	7	1	2	1	3	3	6	7	7	4	6	6	7	6	6	5	6
2024/1/10 10:34:06	638	1	22	2	5	1	1	5	1	3	2	4	4	2	5	6	4	3	6	4	2	1	2	3	3	4	1	2	1	3	5	5	2	3	1	3	3	5	4	2
2024/1/10 11:16:49	116	1	23	2	5	1	2	5	3	7	6	6	6	6	6	6	6	7	7	5	6	5	5	6	2	3	3	3	2	6	6	7	5	6	6	6	6	7	6	6
2024/1/10 11:24:48	246	1	28	2	6	1	4	1	3	6	5	5	6	6	6	6	7	7	6	5	6	5	6	7	2	1	1	2	1	6	7	7	6	6	7	7	6	7	5	5
2024/1/10 11:42:00	206	1	23	2	5	3	2	5	4	7	6	7	7	7	7	7	7	7	7	2	3	1	1	3	1	1	1	1	2	7	7	7	7	7	7	7	7	7	6	5
2024/1/10 11:43:27	164	1	21	2	5	1	2	5	1	6	7	6	6	5	6	5	6	5	5	7	5	5	6	4	2	6	2	6	2	6	5	6	5	6	6	5	5	5	5	4
2024/1/10 11:44:18	311	1	25	1	5	1	2	7	2	7	7	7	7	7	7	7	7	7	7	4	4	5	5	5	3	2	1	2	1	5	7	7	4	6	7	7	7	7	7	5
2024/1/10 12:35:21	88	1	18	2	5	1	2	6	1	4	5	5	6	5	4	4	3	5	7	4	5	4	5	6	1	1	1	1	1	5	4	4	5	4	6	5	4	5	5	4
2024/1/10 12:35:42	891	1	23	2	6	3	2	1	4	5	7	5	7	7	7	6	7	5	7	4	5	4	4	6	4	3	2	5	2	5	6	7	7	7	5	7	6	7	5	4
2024/1/10 13:00:59	140	1	26	2	6	1	4	5	5	7	7	7	7	7	6	6	6	6	7	2	5	3	2	6	2	2	2	2	2	6	6	6	6	6	6	6	6	6	6	6
2024/1/10 14:37:02	137	1	29	2	7	2	2	7	3	6	6	6	6	6	6	6	6	6	6	6	4	5	5	6	2	3	3	3	3	6	6	6	6	6	5	6	6	6	6	6
2024/1/10 16:06:57	140	1	21	1	5	1	1	3	1	6	5	6	5	6	5	5	6	5	6	6	5	6	6	5	2	2	2	2	2	6	5	6	6	5	6	5	6	5	6	5
2024/1/10 20:33:43	296	1	28	2	6	1	6	3	1	5	5	5	4	4	5	5	5	5	6	4	3	4	4	3	3	3	2	3	3	4	4	5	5	4	3	4	4	4	3	4
2024/1/11 13:52:49	132	1	22	2	5	1	1	5	1	7	5	5	7	3	7	7	7	7	7	5	5	7	7	7	2	2	2	2	2	6	6	7	7	7	1	1	6	6	6	6
2024/1/11 13:53:57	338	1	28	1	6	3	2	7	4	6	6	5	7	6	7	6	7	5	7	5	6	7	6	7	2	3	1	2	3	6	4	7	5	7	6	5	7	5	7	5
2024/1/11 13:54:45	232	1	29	2	5	2	5	7	4	4	5	5	5	5	6	6	5	5	6	4	4	3	3	3	3	4	5	3	3	3	5	5	4	4	6	6	5	6	5	5
2024/1/11 13:55:13	124	1	20	2	4	1	1	6	2	7	7	6	5	4	4	4	2	2	4	6	6	6	6	6	2	2	2	2	2	5	6	6	6	6	7	5	5	5	6	5
2024/1/11 14:36:24	115	1	23	2	5	1	3	2	3	6	5	6	6	7	7	6	6	5	7	4	3	3	4	4	1	1	1	1	3	6	7	7	4	5	5	6	6	5	5	6
2024/1/11 14:40:41	219	1	24	2	6	1	2	3	4	5	4	5	5	4	5	5	5	5	5	4	4	4	4	4	3	3	3	4	3	4	5	5	5	5	5	5	5	5	5	5
2024/1/11 14:42:13	190	1	26	1	5	3	4	7	3	5	6	6	7	6	7	5	6	7	6	6	6	6	6	5	3	4	3	2	2	6	6	7	7	6	7	7	6	6	6	7
2024/1/11 17:34:22	88	1	28	2	6	3	5	5	5	6	7	6	6	7	7	6	7	6	6	5	4	5	5	4	3	2	2	3	2	7	6	7	7	6	6	6	7	7	7	6
2024/1/12 10:35:03	147	1	29	2	5	2	4	3	3	6	6	6	5	5	5	5	5	6	6	6	6	6	5	6	6	1	1	6	1	5	6	6	6	6	5	6	5	5	1	5
2024/1/12 10:35:41	173	1	26	1	6	2	4	3	4	6	6	6	6	6	6	6	6	6	6	6	6	6	6	6	2	2	2	2	2	6	6	6	6	6	6	6	6	6	6	6
2024/1/12 10:41:28	512	1	25	2	5	2	4	7	4	7	7	6	6	6	6	6	6	6	7	6	5	6	5	6	2	5	2	2	2	6	7	7	7	7	6	6	6	6	6	6
2024/1/12 22:40:44	109	1	19	2	3	1	2	5	1	6	7	7	6	6	7	7	7	5	6	3	3	6	5	7	3	3	3	2	2	6	6	7	7	7	6	6	7	6	6	6
2024/1/12 22:42:30	226	1	20	2	5	1	2	5	4	7	6	6	7	7	7	7	6	7	7	5	5	6	6	7	1	1	1	1	1	7	6	7	6	5	6	7	7	7	6	5
2024/1/12 22:49:22	286	1	26	1	5	1	5	7	4	6	6	5	7	7	7	7	7	6	7	3	4	4	4	4	2	2	1	3	4	5	6	7	4	6	7	7	7	6	7	5
2024/1/13 10:40:58	94	1	22	1	5	1	3	6	4	6	7	7	7	7	7	7	6	7	6	6	7	5	6	5	1	2	1	2	1	5	4	6	5	7	6	7	5	6	6	7
2024/1/13 10:43:23	203	1	19	2	5	3	2	5	2	6	5	4	5	4	6	7	6	5	7	4	3	4	5	6	1	2	1	3	1	7	5	6	7	6	4	5	4	6	5	6
2024/1/13 10:45:18	101	1	22	1	5	1	2	3	2	6	5	6	5	6	7	6	5	6	5	7	6	7	6	7	2	1	3	2	3	6	7	7	6	7	7	6	7	6	7	6
2024/1/13 10:46:25	180	1	20	2	4	1	2	5	2	6	5	6	7	5	7	5	6	4	7	4	3	5	4	6	2	3	1	2	3	4	5	7	6	7	6	7	5	4	3	6
2024/1/13 10:46:45	147	1	24	2	5	1	2	3	2	7	6	5	6	4	5	4	7	6	7	4	3	4	2	6	2	3	1	2	1	6	7	7	6	4	7	5	7	5	7	6
2024/1/13 10:47:15	229	1	23	2	6	1	1	7	1	7	5	5	7	6	4	7	6	7	7	5	6	4	4	7	2	1	1	3	2	5	7	6	7	6	4	7	7	7	4	6
2024/1/13 10:47:43	266	1	24	2	5	3	1	7	4	7	6	5	7	6	6	7	5	6	7	7	6	7	6	5	1	2	3	1	3	6	7	5	7	6	6	7	5	6	7	6
2024/1/13 10:49:27	420	1	21	2	5	1	2	2	2	6	7	5	7	6	6	7	5	6	7	6	7	5	6	7	2	3	2	3	2	6	5	7	6	5	6	7	5	6	7	5
2024/1/13 10:49:31	309	1	23	2	5	1	3	3	1	7	5	4	5	6	5	4	6	4	7	6	5	4	5	5	4	3	3	2	1	6	7	7	5	4	7	6	7	5	6	7
2024/1/14 11:35:51	79	1	22	2	5	1	1	1	1	6	7	6	7	6	5	5	7	6	7	5	7	6	6	7	2	1	2	1	2	6	7	5	4	7	6	5	7	6	5	6
2024/1/14 11:36:45	117	1	25	2	6	1	2	5	3	5	6	5	4	6	6	5	7	7	6	5	6	5	5	6	3	2	3	3	2	6	5	7	5	7	5	6	7	6	6	5
2024/1/14 11:37:21	179	1	22	2	6	1	4	7	3	6	7	5	7	6	7	6	7	5	7	4	5	3	4	7	3	2	3	2	3	4	6	7	5	6	5	7	6	7	6	4
2024/1/14 11:38:19	139	1	19	2	4	1	1	7	3	6	7	5	6	7	4	5	6	5	7	5	6	7	6	5	2	1	2	1	2	6	7	6	7	6	7	6	7	6	7	6
2024/1/14 14:25:17	119	1	22	2	5	1	2	3	2	5	6	7	5	6	7	6	6	4	7	4	5	4	4	6	2	3	1	3	2	4	5	7	6	7	4	6	5	7	6	5
2024/1/14 14:27:24	79	1	22	2	5	1	2	1	1	6	5	6	5	6	6	5	6	6	6	7	5	6	5	5	3	3	3	2	3	5	4	6	6	5	6	5	5	5	6	5
2024/1/14 14:28:01	334	1	29	1	6	1	5	1	5	6	4	5	5	6	7	6	6	7	7	7	7	7	7	7	2	3	2	3	2	6	7	5	6	7	5	6	7	5	6	7
2024/1/14 14:29:41	151	1	26	2	6	1	2	5	2	7	7	6	7	7	7	7	7	6	7	6	7	4	4	6	2	1	1	2	1	6	7	7	6	7	6	7	7	7	6	7
2024/1/14 14:38:47	756	1	24	2	6	1	5	7	2	6	5	4	6	5	5	6	7	3	7	3	2	5	4	3	2	1	2	3	1	5	7	6	3	5	4	5	6	5	6	4
2024/1/14 15:29:04	125	1	22	2	5	1	1	3	1	4	4	4	3	3	5	5	5	5	5	3	3	3	3	5	5	4	5	5	5	3	4	5	4	5	3	5	5	5	3	3
2024/1/14 15:45:03	196	1	24	2	5	1	2	5	3	5	5	5	5	4	6	6	6	6	5	4	5	5	5	5	3	2	3	1	3	5	6	5	6	5	4	5	5	4	5	4
2024/3/22 15:18:30	134	1	23	2	5	1	1	3	2	7	7	7	7	6	7	7	7	7	7	5	6	7	6	4	3	3	1	2	1	7	6	7	6	6	7	6	6	5	6	5
2024/3/22 15:18:42	176	1	22	2	5	1	1	2	1	6	6	6	6	6	4	5	5	4	6	5	6	5	6	6	2	2	2	2	2	5	6	6	5	5	3	6	4	5	5	6
2024/3/22 15:19:57	143	1	25	2	6	1	4	5	4	6	6	5	6	6	6	6	6	6	7	5	5	6	6	6	3	2	2	3	2	6	6	6	6	6	6	6	6	6	6	6
2024/3/22 15:20:03	154	1	22	2	5	1	2	7	3	6	7	6	6	7	7	7	7	7	7	5	6	5	4	7	2	2	1	1	1	5	7	7	6	5	6	7	7	7	7	5
2024/3/22 15:20:56	146	1	22	2	5	1	2	2	1	6	6	5	6	4	6	5	6	6	7	2	1	1	1	3	2	1	3	2	2	5	6	7	6	6	6	6	7	6	5	5
2024/3/22 15:22:44	325	1	22	2	5	1	1	7	5	7	4	5	7	3	7	7	7	7	7	1	2	1	2	3	7	2	1	1	3	7	7	5	5	6	4	6	7	7	5	4
2024/3/22 15:22:50	253	1	25	1	5	3	4	3	3	5	5	4	4	4	4	4	4	5	5	4	3	4	4	5	3	2	2	1	1	5	6	7	6	5	5	5	6	5	4	4
2024/3/22 15:24:07	228	1	22	2	5	1	2	5	2	7	6	5	7	4	6	5	6	7	7	2	3	5	4	6	2	1	3	1	1	6	7	6	7	5	5	6	6	6	3	6
2024/3/22 15:25:29	383	1	22	2	5	1	2	7	4	5	6	4	6	6	6	6	6	6	6	3	3	3	4	6	3	3	3	3	3	6	7	6	6	6	4	5	5	7	7	6
2024/3/25 17:40:29	90	1	22	1	5	1	3	3	2	6	6	7	6	5	5	6	6	7	7	4	5	3	5	6	3	2	2	3	3	6	6	7	7	7	6	6	5	5	5	5
2024/3/25 17:41:33	200	1	20	1	5	3	2	1	2	6	7	4	6	7	6	6	6	7	7	6	7	5	6	5	1	2	2	1	2	6	7	7	6	6	5	7	7	6	6	7
2024/3/25 17:42:20	113	1	29	2	6	2	5	5	5	5	5	5	5	5	5	6	5	4	6	6	6	6	6	6	2	2	2	1	2	5	6	6	6	6	6	6	6	6	6	6
2024/3/25 17:42:39	170	1	22	1	5	1	3	3	3	6	6	5	4	5	6	6	5	4	5	4	3	4	5	4	3	3	2	4	3	5	5	6	5	6	5	6	5	4	5	4
2024/3/25 17:43:32	189	1	25	2	5	1	2	5	1	6	6	7	5	5	5	4	4	5	6	6	7	4	5	4	1	2	2	3	2	5	6	6	7	4	4	5	5	6	4	7
2024/3/30 17:06:10	90	1	21	2	5	1	2	1	3	5	5	5	5	5	5	7	6	6	6	5	5	6	5	6	2	2	2	2	2	5	6	6	6	6	6	6	4	6	6	5
2024/3/30 17:06:32	94	1	24	2	5	3	4	5	3	6	6	7	7	5	7	7	7	7	7	4	2	1	1	1	2	1	1	1	1	5	6	7	4	7	7	7	7	7	7	4
2024/3/30 17:07:21	143	1	23	2	5	1	1	3	1	7	6	7	6	4	7	7	7	7	7	1	1	1	1	7	2	1	2	3	2	4	7	7	7	7	4	4	3	5	7	7
2024/3/30 17:07:26	130	1	21	2	5	1	1	1	2	5	5	4	7	7	7	7	7	6	7	4	6	7	6	7	3	2	3	2	1	6	7	6	6	6	7	7	6	4	6	6
2024/3/30 17:08:11	82	1	24	2	5	3	3	5	3	6	7	7	4	5	6	7	3	6	5	6	5	7	3	4	2	1	3	2	1	6	7	7	4	6	7	5	6	7	6	5
2024/3/30 17:08:19	209	1	20	2	5	1	2	3	1	5	5	4	6	4	5	6	5	7	7	4	5	6	4	5	2	3	1	3	2	6	7	7	5	5	4	5	5	6	6	7
2024/3/30 17:08:27	192	1	22	2	5	1	1	5	4	7	7	7	7	7	7	7	7	7	7	2	1	4	1	7	3	3	3	2	1	4	5	7	4	4	7	7	7	7	7	4
2024/3/30 17:10:02	129	1	23	2	6	1	4	3	4	5	4	4	3	5	5	6	6	5	6	5	6	5	4	6	2	1	2	3	2	4	5	5	4	6	5	5	4	5	6	5
2024/3/30 17:10:21	73	1	24	2	5	1	3	1	2	6	6	7	6	6	6	7	7	6	7	5	6	6	6	6	3	1	2	3	2	5	6	6	6	7	6	5	6	6	5	6
2024/3/30 17:10:40	195	1	23	2	6	1	2	7	2	6	5	6	7	5	7	7	6	7	7	4	4	3	3	5	3	3	1	1	1	7	7	7	5	7	7	7	6	7	4	3
2024/3/30 17:11:02	139	1	23	2	4	1	3	1	2	5	5	6	6	6	5	6	5	5	5	5	5	6	6	5	3	2	1	2	2	5	5	6	4	5	4	5	4	5	6	5
2024/3/30 17:12:50	381	1	22	2	5	1	2	5	4	6	6	5	4	5	7	7	7	7	7	1	1	1	1	1	2	3	3	2	1	7	7	4	3	4	7	7	5	6	6	3
2024/3/30 17:14:30	243	1	25	2	6	1	2	5	4	6	7	6	7	6	6	7	6	6	7	2	6	7	5	6	2	1	3	2	3	5	7	6	6	7	7	6	5	5	7	6
2024/3/30 17:28:35	1441	1	21	1	5	1	2	4	2	5	5	6	5	5	4	5	5	5	6	5	5	5	5	6	2	1	3	1	1	6	5	6	5	5	6	5	5	6	6	5
2024/3/31 16:56:31	855	1	24	1	6	1	3	3	2	6	6	6	7	7	6	7	5	7	7	3	2	1	1	3	2	1	3	2	3	6	5	6	7	6	7	6	4	6	6	6
2024/4/1 18:09:16	157	1	22	1	5	1	2	3	3	7	5	7	7	7	5	6	6	7	7	4	7	4	6	5	2	1	2	3	2	6	6	7	5	7	7	7	7	7	5	7
2024/4/1 18:09:26	90	1	22	2	5	3	4	3	5	5	6	5	5	5	5	5	5	4	7	6	6	6	5	6	2	2	1	2	3	6	6	6	7	5	5	5	6	6	4	6
2024/4/1 18:09:45	112	1	22	2	6	1	2	5	1	6	6	6	6	6	7	5	5	6	5	5	6	7	6	6	1	1	1	2	1	6	6	5	6	5	6	6	6	7	5	6
2024/4/1 18:10:23	69	1	24	2	5	1	2	5	2	5	5	6	5	6	5	6	5	5	6	5	6	6	5	6	2	3	2	1	2	5	4	5	5	6	5	6	5	6	6	6
2024/4/1 18:10:53	184	1	22	1	5	3	2	4	4	5	7	7	6	6	7	7	7	6	7	4	4	5	4	6	1	1	1	2	1	4	5	7	7	7	5	7	7	7	5	7
2024/4/1 18:11:12	89	1	23	2	5	1	3	5	2	7	6	7	6	7	7	6	7	6	7	6	7	5	6	7	1	2	1	2	1	7	6	7	7	7	6	7	6	7	6	7
2024/4/1 18:11:43	103	1	22	2	5	1	2	5	1	5	6	5	6	6	6	6	6	6	5	6	6	4	4	6	2	3	2	2	3	5	6	6	6	6	5	6	6	6	5	5
2024/4/1 18:14:07	208	1	22	1	5	1	3	3	3	6	6	7	7	7	6	6	6	6	6	3	6	5	5	7	1	2	2	2	1	7	5	5	6	7	5	6	6	6	6	6
2024/4/1 18:16:51	237	1	22	2	5	1	2	2	2	5	6	5	5	6	4	5	6	6	7	6	5	6	6	6	1	1	1	2	1	4	6	6	5	6	6	5	5	6	4	5
2024/4/3 18:54:16	218	1	21	2	5	1	1	3	1	7	7	5	6	5	5	5	5	6	7	1	2	1	1	3	3	2	1	1	2	1	2	2	4	3	2	4	4	5	4	4
2024/4/3 18:56:52	206	1	22	2	5	1	2	7	4	5	4	6	7	6	7	7	5	7	7	3	3	6	4	4	3	2	4	3	2	3	5	4	6	6	5	6	4	2	7	4
2024/4/3 18:58:01	260	1	21	2	5	1	1	5	3	6	4	4	7	5	6	6	7	7	7	7	4	6	6	7	1	3	1	1	2	6	7	7	6	6	4	5	6	7	7	5
2024/4/4 11:06:40	300	1	22	2	5	1	1	6	2	6	6	7	7	6	5	6	6	6	6	6	6	7	6	6	3	2	2	3	2	4	5	6	5	5	5	6	6	5	5	5
2024/4/4 11:06:42	122	1	23	2	5	3	2	5	4	7	7	7	7	7	7	3	7	7	7	5	5	7	7	6	1	1	1	1	2	7	7	7	7	6	7	7	7	7	5	7
2024/4/4 11:08:30	266	1	24	2	5	1	3	3	4	6	6	7	5	6	5	6	6	7	7	4	6	4	6	5	2	3	1	2	3	6	6	7	5	6	5	6	5	6	5	6
2024/4/4 11:13:53	151	1	23	2	5	1	2	3	1	5	7	4	5	6	7	7	5	6	7	5	6	4	5	6	2	3	2	1	3	5	6	6	5	7	5	6	7	5	6	7
2024/4/4 14:57:21	85	1	23	1	4	1	2	3	1	5	5	6	6	6	6	5	5	6	6	5	5	5	6	6	2	2	2	2	2	5	5	5	5	5	6	6	6	6	6	6
2024/4/4 14:57:28	95	1	29	2	3	2	3	3	3	5	5	4	6	6	6	5	4	3	6	6	6	4	6	5	2	3	2	2	2	6	5	5	4	5	6	5	4	6	4	4
2024/4/4 14:58:47	158	1	22	2	5	1	2	3	3	6	7	6	7	7	6	7	6	6	7	5	6	7	7	6	1	2	1	1	2	6	7	7	6	7	7	7	6	6	5	5
2024/4/4 15:01:30	195	1	25	2	5	1	3	3	3	5	6	5	5	5	6	5	6	5	5	6	6	6	5	5	4	4	3	3	3	5	4	4	5	5	5	5	6	5	6	5
2024/4/4 15:01:37	196	1	20	2	5	1	2	5	2	5	5	4	4	5	5	5	5	5	6	4	5	4	4	5	3	2	2	2	3	5	5	5	5	5	5	5	5	5	5	5
2024/4/4 15:05:03	280	1	22	2	5	1	2	5	2	6	4	5	6	3	3	5	2	4	5	4	3	5	5	4	2	1	3	3	2	3	6	6	4	2	3	5	6	7	5	4
2024/4/8 11:29:22	104	1	23	2	5	1	3	3	4	5	5	5	5	5	6	6	6	6	6	5	7	4	6	6	2	3	2	3	2	6	5	4	5	5	5	5	6	5	6	5
2024/4/8 15:27:25	99	1	23	1	5	1	3	3	4	6	6	7	6	6	6	6	7	6	7	6	6	5	6	7	3	2	2	3	2	5	6	6	5	5	5	6	6	4	7	6
2024/4/8 15:28:48	120	1	22	2	5	1	1	3	4	5	5	6	6	4	5	6	7	5	7	4	5	4	4	4	2	2	1	1	1	5	5	5	4	6	5	6	5	6	5	4
2024/4/8 15:29:47	115	1	22	2	5	3	2	7	4	6	7	6	7	7	7	6	7	7	7	3	3	4	3	3	3	2	2	3	2	7	7	7	6	7	6	6	6	7	6	7
2024/4/8 15:30:25	113	1	23	1	5	1	1	1	4	6	5	5	6	5	5	4	7	6	7	3	5	5	6	3	1	3	1	2	2	6	7	7	5	6	6	6	5	7	5	7
2024/4/8 15:31:29	120	1	22	2	5	3	4	5	1	5	5	6	4	5	6	6	5	6	6	6	5	6	6	5	3	2	1	2	2	5	6	6	5	6	6	5	6	6	6	6
2024/4/8 15:32:15	167	1	21	1	4	3	2	7	4	5	6	6	7	5	6	6	5	4	6	5	6	6	5	4	3	2	1	1	2	6	5	6	5	6	5	6	4	5	5	6
2024/4/8 15:32:43	171	1	22	2	5	1	1	5	4	5	4	5	4	4	3	3	4	5	6	5	5	6	5	6	2	2	2	1	1	4	5	7	2	3	5	5	6	3	5	3
2024/4/8 15:36:02	225	1	23	2	5	1	1	3	3	5	3	3	4	5	6	4	4	5	5	3	3	5	4	6	2	1	2	2	3	4	6	5	4	4	3	5	5	6	5	4
2024/4/8 18:29:06	750	1	28	2	6	1	4	7	3	6	7	6	7	6	3	7	6	6	5	3	6	6	7	6	3	2	2	2	1	6	7	7	6	6	7	6	7	6	6	6
2024/4/6 10:39:21	81	1	23	2	5	3	3	3	2	7	7	7	7	7	7	7	7	7	7	7	7	7	7	7	3	3	3	3	3	7	7	7	7	7	7	7	7	7	7	7
2024/4/6 10:39:30	121	1	22	2	5	1	1	1	2	5	5	5	5	5	4	5	5	5	5	5	5	5	5	4	2	3	1	2	2	4	6	5	5	5	4	5	5	5	5	4
2024/4/6 10:40:40	146	1	18	2	5	1	2	5	4	5	5	5	5	5	5	5	5	5	5	3	2	2	2	5	2	2	2	2	2	5	5	5	5	5	5	5	5	5	5	5
2024/4/6 10:41:29	138	1	22	2	5	1	2	5	2	6	6	4	6	5	6	6	6	6	6	4	4	4	4	5	2	2	2	2	2	5	5	5	6	5	5	5	5	6	4	6
2024/4/6 10:41:44	236	1	24	2	5	1	2	5	3	5	4	5	5	6	4	4	5	5	4	5	6	5	5	6	3	2	2	1	2	5	6	6	5	6	4	5	5	4	5	5
2024/4/6 10:42:06	146	1	20	2	5	1	1	3	1	6	6	5	5	6	4	5	5	4	6	6	5	6	6	4	3	2	2	2	3	6	5	6	5	6	6	5	5	6	6	5
2024/4/6 10:42:24	89	1	24	2	5	1	1	1	2	5	5	5	5	5	5	5	5	4	4	3	3	4	4	4	2	2	1	3	2	2	3	3	4	4	5	5	4	4	3	4
2024/4/6 10:42:50	92	1	25	2	5	3	2	3	1	5	5	6	5	5	6	6	5	5	6	5	5	5	5	6	2	2	2	3	2	4	4	4	5	5	4	5	4	4	4	4
2024/4/6 10:47:47	369	1	20	2	5	1	2	3	3	7	7	7	6	7	7	7	7	7	7	4	4	5	7	5	2	1	3	2	2	7	7	7	6	7	6	7	7	7	6	7
2024/4/6 11:20:13	108	1	21	2	5	1	1	5	4	5	6	3	6	4	7	6	5	6	7	3	4	5	4	7	2	1	3	1	2	4	7	7	5	3	7	6	6	7	5	6
2024/4/6 11:21:14	299	1	22	2	4	1	2	3	4	7	6	6	6	7	7	6	7	7	7	3	4	5	6	6	1	1	1	1	2	6	6	6	7	7	7	7	7	7	7	7
2024/4/7 10:02:20	126	1	26	1	6	1	5	3	2	6	5	5	6	6	5	6	6	6	5	4	4	5	6	5	2	3	2	2	3	7	7	4	6	5	6	5	5	6	6	6
2024/4/7 10:03:53	206	1	29	1	5	1	2	3	5	6	6	4	5	4	6	6	6	6	7	5	2	4	4	4	3	2	3	3	3	5	6	6	4	4	5	6	5	4	6	6
2024/4/7 10:04:42	88	1	25	2	5	3	1	3	2	1	6	6	6	6	7	7	6	6	6	6	6	6	4	4	2	1	1	2	1	6	7	6	7	7	7	6	7	7	7	6
2024/4/7 10:04:52	134	1	18	2	3	1	1	5	2	6	5	6	5	6	6	5	6	6	6	6	5	6	6	6	3	2	3	2	3	6	6	6	5	6	6	7	7	5	6	5
2024/4/7 10:04:53	96	1	29	2	4	1	2	1	2	5	5	6	5	6	5	6	5	6	6	5	5	5	5	5	2	2	3	2	2	4	5	5	5	5	6	6	6	5	6	6
2024/4/7 10:06:33	178	1	24	2	6	3	2	7	4	7	7	7	6	6	7	7	7	7	7	5	5	5	6	6	2	1	1	1	2	7	6	7	6	7	6	6	7	7	7	7
2024/4/7 10:06:50	164	1	22	2	6	3	3	3	1	5	6	5	5	4	5	4	5	6	7	6	6	7	4	5	2	2	2	1	1	4	4	5	3	5	4	4	5	5	5	6
2024/4/7 10:07:58	452	1	23	2	5	1	2	3	2	5	4	4	5	5	5	5	5	5	5	3	3	3	3	4	2	3	2	1	2	4	4	5	4	4	4	4	4	5	4	5
2024/4/7 10:51:07	182	1	22	2	5	1	4	5	5	7	4	4	5	5	6	6	6	6	7	3	3	5	4	5	3	2	3	1	3	6	5	7	5	5	7	7	5	3	5	5
2024/4/7 11:05:22	89	1	22	2	5	1	2	7	2	7	6	6	7	6	7	7	6	7	7	5	7	7	5	7	3	2	3	2	2	7	7	6	6	7	6	6	7	6	7	7
2024/4/7 11:10:38	84	1	22	2	5	1	2	5	2	7	7	7	7	7	7	7	7	7	7	7	7	4	7	7	4	7	7	7	7	7	7	7	7	7	7	7	7	2	7	7
2024/4/7 11:11:03	65	1	22	2	5	3	3	5	3	7	7	6	6	7	6	7	7	6	6	7	6	7	7	6	2	2	1	1	2	7	6	7	6	7	7	6	7	7	6	7
2024/4/7 11:11:31	119	1	23	2	4	1	1	5	1	6	6	5	6	6	7	6	5	4	7	4	4	1	1	5	1	1	1	1	1	3	5	5	3	4	4	5	4	5	4	3
2024/4/7 11:12:18	308	1	22	2	6	3	1	1	1	5	6	5	5	6	6	6	5	6	7	5	4	6	5	5	1	2	2	1	2	5	5	6	5	5	6	6	5	6	5	5
2024/4/8 10:41:04	146	1	25	1	4	1	1	3	4	7	5	5	6	5	7	6	6	7	7	4	5	5	6	6	2	3	2	2	2	6	7	6	7	7	7	7	6	6	6	7
2024/4/8 10:42:31	74	1	26	2	6	1	4	5	3	6	6	6	6	6	6	6	5	6	7	5	5	6	5	5	2	2	2	2	2	5	5	5	5	5	6	6	6	5	5	6
2024/4/8 10:42:48	96	1	25	1	5	1	4	5	3	7	6	6	7	6	7	7	6	7	6	5	6	6	5	7	3	2	2	3	1	5	5	4	5	6	5	4	6	5	4	6
2024/4/8 10:43:13	78	1	26	2	6	2	4	3	5	6	6	6	6	6	6	6	6	6	6	2	2	2	2	2	3	3	3	3	3	5	5	5	5	5	6	6	5	6	6	6
2024/4/8 11:02:57	109	1	21	1	6	1	2	5	3	6	7	6	7	5	5	7	5	5	7	6	5	7	7	6	2	3	1	1	2	6	5	7	5	4	6	5	7	4	6	5
2024/4/8 11:06:28	81	1	22	2	5	1	2	3	2	5	5	4	4	4	5	5	5	5	5	4	4	5	5	5	2	3	2	3	1	4	4	5	5	6	5	6	6	5	5	6
2024/4/8 11:06:38	115	1	22	2	5	1	2	5	2	7	6	6	6	4	6	5	5	6	7	3	3	4	4	4	2	2	1	2	2	4	5	6	4	5	5	5	5	6	6	5
2024/4/8 11:06:43	83	1	29	1	5	1	4	5	3	6	6	6	6	6	6	5	5	4	4	4	5	5	4	5	2	2	2	3	2	5	5	5	5	5	6	5	6	6	6	5
2024/4/8 11:07:12	113	1	23	2	5	1	2	3	1	5	4	5	4	5	5	6	5	4	5	4	4	5	4	5	3	2	3	1	2	4	5	4	5	5	4	5	4	5	4	4
2024/4/8 11:07:34	89	1	25	2	6	1	2	3	2	6	5	5	6	6	6	5	5	6	6	6	5	6	5	5	5	5	6	5	5	5	6	5	5	6	5	5	4	5	5	4
2024/4/8 11:07:49	126	1	22	2	5	1	1	3	2	6	7	6	6	6	5	6	7	6	7	6	7	6	6	7	2	1	1	1	2	5	6	5	7	7	7	6	6	7	6	5
2024/4/8 11:09:26	230	1	22	2	5	1	3	5	1	7	7	7	7	7	7	7	7	7	7	7	7	1	7	7	2	1	3	1	1	6	7	7	4	4	1	7	7	7	7	7
2024/4/8 11:09:45	263	1	22	2	5	1	1	2	1	4	3	5	4	5	6	7	7	7	7	5	6	5	5	5	4	4	3	3	3	5	6	6	5	6	4	5	5	6	5	3
2024/4/8 12:26:34	5400	1	23	2	5	1	3	5	1	6	3	5	6	5	6	5	6	5	7	5	6	6	6	5	2	1	3	2	1	5	6	5	3	5	4	5	4	6	5	5
2024/4/9 10:33:50	120	1	23	1	5	3	2	3	1	7	5	6	6	7	4	5	4	4	5	5	6	5	6	5	3	3	2	3	2	5	4	6	4	5	4	5	4	3	5	5
2024/4/9 11:04:55	126	1	21	1	5	1	2	7	3	5	6	5	6	5	5	5	6	7	7	7	6	6	6	7	2	2	2	2	1	5	5	5	7	6	6	6	6	7	7	6
2024/4/9 11:05:24	110	1	22	2	5	1	2	5	1	6	5	4	4	5	4	5	5	6	5	4	5	6	5	5	2	2	2	2	2	7	6	7	6	7	4	4	4	6	7	6
2024/4/9 11:05:54	119	1	21	2	5	1	1	5	5	6	5	7	4	5	6	6	7	7	5	6	7	6	4	6	3	2	3	2	1	6	5	4	4	7	6	7	5	7	7	6
2024/4/9 11:07:17	144	1	23	2	6	3	4	5	4	5	6	5	7	7	7	7	7	7	7	4	4	6	6	7	2	3	1	2	2	7	7	7	4	4	7	5	7	7	4	7
2024/4/9 11:07:47	220	1	21	2	5	3	2	7	1	6	4	5	6	5	6	7	5	4	7	3	5	3	7	3	3	4	2	2	2	6	5	6	2	6	2	4	3	5	5	5
2024/4/9 11:08:33	324	1	26	2	5	1	4	5	3	7	7	7	7	7	7	7	7	7	7	5	5	6	6	7	2	2	1	3	1	7	7	7	7	7	5	6	6	7	5	7
2024/4/9 11:09:41	280	1	22	2	5	1	4	3	3	6	6	6	7	7	4	5	5	4	5	5	6	4	5	5	3	2	1	2	3	3	5	4	4	4	5	6	6	6	5	5
2024/4/9 11:11:58	225	1	21	2	5	1	2	5	2	6	5	5	7	5	6	7	6	7	7	3	5	3	5	5	2	2	1	3	2	6	7	7	5	5	3	5	5	6	6	6
2024/4/9 11:59:29	3218	1	23	1	6	3	3	3	3	6	7	6	7	5	6	4	6	5	4	6	4	7	5	6	6	4	6	3	4	6	3	6	4	6	6	3	5	4	6	4
2024/4/10 10:52:38	103	1	25	2	6	3	4	5	2	6	5	5	6	5	5	6	5	6	7	3	4	5	6	5	2	3	2	1	2	6	5	5	6	7	5	6	5	6	5	6
2024/4/10 10:56:17	123	1	25	1	5	3	3	3	2	5	5	6	6	7	6	5	6	7	6	5	6	6	5	5	3	2	3	2	1	6	5	6	6	6	6	5	6	5	6	5
2024/4/10 10:56:28	261	1	19	2	5	1	2	5	1	6	5	5	6	5	5	5	6	7	5	5	6	6	6	7	1	2	1	2	1	6	6	7	5	6	6	7	6	7	6	6
2024/4/10 11:05:02	107	1	22	2	5	1	1	3	2	5	4	4	4	5	5	4	5	4	4	4	5	5	5	5	2	2	3	3	2	4	5	5	5	4	4	5	5	5	5	6
2024/4/10 11:05:25	172	1	22	2	5	1	1	5	1	4	5	5	5	6	7	7	6	7	7	5	3	7	7	7	2	3	1	1	1	7	7	7	6	6	7	7	7	4	4	7
2024/4/10 11:05:45	530	1	29	1	6	2	4	7	1	7	7	7	7	7	7	7	7	7	7	1	1	1	1	1	3	3	1	1	1	5	5	6	6	6	7	7	6	6	2	5
2024/4/10 11:07:50	118	1	21	2	5	1	2	7	5	7	6	7	7	7	7	7	7	6	7	7	7	6	7	7	2	1	1	1	1	7	7	7	7	7	7	7	7	6	6	5
2024/4/10 11:07:55	95	1	22	2	5	1	1	3	1	7	7	7	7	7	6	6	5	7	7	3	3	6	3	3	2	3	1	1	3	7	7	7	7	6	6	6	5	6	4	6
2024/4/10 11:08:02	197	1	22	2	5	1	2	5	4	6	7	5	6	7	7	6	7	7	7	4	6	7	6	7	3	3	2	3	2	6	7	7	7	5	5	6	7	6	6	5
2024/4/10 11:08:43	79	1	21	2	5	1	2	3	2	7	7	7	7	7	7	7	7	7	7	7	7	7	7	7	1	1	1	1	1	7	7	7	7	7	7	7	7	7	7	7
2024/4/10 11:08:49	164	1	22	2	5	1	2	5	3	6	4	5	6	5	6	7	7	4	7	2	4	7	5	6	3	1	3	2	3	5	6	7	4	7	3	6	7	5	6	3
2024/4/10 11:09:19	133	1	29	1	5	1	5	2	2	6	5	5	7	4	7	6	7	3	5	3	3	3	3	4	3	2	2	2	3	6	5	7	4	5	5	4	4	6	6	4
2024/4/10 11:09:54	201	1	24	2	5	1	1	1	1	7	7	6	6	5	5	5	5	6	5	7	7	4	7	7	3	2	3	3	2	7	6	6	5	7	5	5	6	5	6	5
2024/4/10 11:14:21	557	1	23	2	5	1	2	3	3	6	6	6	7	5	7	7	6	6	7	6	5	5	6	7	2	2	3	2	3	5	6	7	6	6	5	6	6	7	5	6
2024/4/10 11:34:31	1640	1	26	1	6	3	6	5	4	6	7	7	6	7	6	6	7	6	7	6	6	7	6	7	2	1	1	2	1	6	7	7	6	7	6	6	7	6	7	6
2024/4/11 10:51:37	137	1	26	1	6	2	6	3	4	7	6	7	7	7	6	6	6	6	6	6	7	7	7	6	2	3	1	3	2	7	6	6	6	7	7	6	7	7	6	6
2024/4/11 10:53:43	109	1	24	2	5	1	2	1	4	7	7	7	6	7	7	7	6	7	7	7	5	7	7	7	3	3	4	3	1	6	7	7	6	7	7	7	6	6	7	7
2024/4/11 10:53:45	83	1	22	1	5	1	4	5	4	7	7	7	7	7	7	7	7	7	6	7	4	6	7	7	3	2	3	2	1	7	7	7	6	7	7	6	6	6	7	7
2024/4/11 10:53:45	149	1	23	2	5	1	1	5	3	6	6	6	6	6	3	4	5	5	7	3	5	4	5	5	2	2	3	2	2	4	6	6	6	6	6	6	6	6	6	6
2024/4/11 10:54:32	144	1	20	2	5	1	1	5	2	7	7	5	7	7	6	6	7	7	7	5	4	1	1	7	1	3	2	1	1	7	7	7	7	7	7	7	7	7	7	7
2024/4/11 10:55:37	102	1	23	1	5	1	2	5	4	4	5	6	6	7	5	6	6	6	7	5	5	6	5	6	2	2	3	2	1	5	5	6	5	6	6	6	7	6	7	6
2024/4/11 10:56:20	104	1	22	2	5	1	2	3	4	6	6	6	6	5	7	7	6	7	7	4	3	3	2	3	2	2	2	2	2	6	7	7	5	7	5	6	6	5	5	7
2024/4/11 10:56:56	168	1	26	2	5	1	3	1	1	5	3	4	4	2	7	7	7	4	7	1	1	1	1	4	1	1	1	1	3	7	7	7	4	5	1	5	6	6	4	5
2024/4/12 10:32:52	70	1	22	2	5	3	2	3	1	5	7	7	7	5	6	5	6	6	5	5	6	6	5	6	3	3	2	2	1	3	2	2	3	3	3	4	2	4	4	3
2024/4/12 10:43:34	69	1	19	1	4	1	2	1	1	5	4	5	6	2	6	4	5	6	5	5	4	6	6	5	2	3	1	3	2	5	6	6	6	6	1	1	6	4	5	5
2024/4/12 10:44:17	63	1	25	2	5	1	4	3	2	6	6	7	6	6	7	5	5	4	6	5	5	6	5	6	2	1	3	2	2	6	6	6	7	6	6	7	6	7	6	7
2024/4/12 10:44:41	120	1	29	1	3	2	3	1	2	3	6	2	7	5	3	5	7	7	5	2	2	4	3	4	2	3	5	2	1	5	3	6	4	6	3	6	3	6	3	6
2024/4/12 10:46:19	122	1	25	1	5	2	4	3	3	6	7	7	6	6	7	7	7	5	7	6	7	7	6	7	3	2	3	1	2	6	7	6	7	6	6	7	6	7	7	7
2024/4/12 10:48:19	195	1	29	2	6	3	1	5	1	6	4	7	6	4	7	6	5	4	7	2	1	1	2	3	2	3	1	2	2	6	7	7	4	6	5	6	6	5	7	5
2024/4/13 10:13:10	162	1	23	1	5	1	2	3	4	6	7	7	6	6	6	7	7	7	7	5	4	4	6	7	3	2	1	3	2	6	7	7	4	4	7	6	4	7	7	4
2024/4/13 10:15:23	177	1	26	1	5	1	4	3	2	7	7	6	6	5	5	6	6	5	7	5	7	5	6	6	2	3	2	3	2	7	7	7	4	7	7	5	6	6	5	5
2024/4/13 10:18:55	101	1	22	1	5	1	4	1	2	4	6	6	5	3	5	5	5	6	7	4	3	4	6	5	2	1	3	3	5	4	7	7	5	6	6	5	5	6	5	3
2024/4/13 10:24:25	99	1	22	2	5	1	3	1	1	6	6	7	6	6	6	5	6	5	7	6	6	5	6	6	3	2	2	1	1	6	6	5	7	7	4	6	5	5	4	4
2024/4/13 10:28:29	85	1	22	2	5	3	3	3	5	6	6	6	6	3	6	6	6	6	7	4	4	5	5	5	1	1	1	1	1	6	6	6	6	6	6	4	4	5	4	1
2024/4/13 10:33:24	86	1	22	2	5	1	1	2	2	6	6	7	6	6	7	5	7	6	6	7	5	7	6	6	2	4	3	2	2	5	5	4	5	4	4	6	5	4	4	5
2024/4/13 10:35:11	139	1	23	2	5	1	3	5	2	6	7	7	5	5	6	7	7	7	6	6	5	6	7	7	2	1	1	2	2	5	6	7	6	6	4	6	6	6	5	6
2024/4/13 10:35:18	87	1	27	2	5	3	4	1	2	6	6	7	5	7	6	5	6	6	7	5	5	4	5	6	2	3	2	1	3	4	5	6	5	4	5	6	6	5	6	7
2024/4/13 10:35:24	236	1	21	2	5	1	2	5	4	6	5	6	7	5	7	6	5	7	7	2	2	1	1	3	2	3	2	1	3	6	6	6	5	6	7	6	5	5	6	6
2024/4/13 10:35:58	77	1	23	1	4	3	3	1	1	5	5	5	5	5	4	4	5	5	4	5	5	4	4	6	2	2	2	1	2	5	4	5	6	6	5	6	6	5	5	6
2024/4/13 11:00:42	90	1	24	2	5	1	3	7	3	7	7	7	7	7	7	7	7	7	7	6	5	6	6	7	2	3	2	3	2	6	6	7	6	7	7	7	7	7	7	7
2024/4/13 11:02:23	212	1	22	2	5	3	2	3	3	7	4	6	6	5	7	7	7	7	7	5	5	4	4	7	1	1	1	2	3	6	5	4	4	5	7	5	6	6	6	5
2024/4/13 11:04:26	140	1	22	2	5	3	2	5	2	5	6	6	4	5	5	6	4	6	7	4	4	5	5	5	2	3	2	3	3	5	6	6	4	4	6	5	6	6	5	6
2024/4/14 10:27:00	82	1	22	2	5	1	2	5	2	6	7	6	7	7	6	5	7	7	5	7	6	7	7	6	2	4	3	4	2	7	6	5	6	7	7	4	7	7	5	4
2024/4/14 10:27:18	222	1	21	2	5	1	3	5	2	5	6	7	6	5	6	5	6	7	6	6	7	6	5	6	3	2	3	2	1	5	6	7	6	5	7	6	5	5	6	7
2024/4/14 10:27:24	152	1	23	2	6	1	1	6	2	6	7	5	6	6	5	7	6	7	6	6	5	6	6	7	2	1	2	3	2	5	7	7	5	6	6	7	5	6	6	7
2024/4/14 10:30:08	104	1	22	2	5	1	2	5	2	4	4	4	4	4	6	6	6	6	6	5	5	6	6	6	2	2	2	2	2	6	6	6	6	6	5	5	5	5	5	5
2024/4/14 10:31:03	256	1	22	2	5	3	2	3	2	7	7	4	3	5	7	5	7	7	5	7	6	3	7	5	1	1	3	2	3	7	5	7	5	6	4	5	5	3	5	7
2024/4/14 10:31:14	207	1	24	2	6	1	2	5	2	4	5	4	6	5	7	7	6	6	7	4	5	5	4	6	1	1	1	2	2	5	6	7	5	6	7	7	6	7	6	5
2024/4/14 10:31:40	243	1	20	2	5	1	2	5	3	7	6	6	6	7	6	5	6	7	5	7	6	6	7	4	2	2	3	2	1	6	6	7	5	7	7	6	7	5	6	7
2024/4/14 10:32:04	259	1	23	2	5	1	2	2	4	6	7	6	7	5	6	6	6	7	7	7	7	6	6	7	1	1	2	2	1	6	7	7	5	6	6	7	6	6	7	7
2024/4/15 11:26:02	547	1	22	2	5	3	1	3	3	4	5	5	5	4	4	4	5	4	6	4	4	5	5	5	4	3	3	3	3	5	6	6	5	6	5	4	5	5	5	5
2024/4/15 11:29:42	145	1	22	2	5	1	2	2	2	7	5	7	6	5	7	6	7	7	7	3	2	6	7	7	2	3	1	2	1	6	7	6	7	7	4	7	6	7	2	6
2024/4/15 11:46:20	99	1	22	1	5	1	3	1	1	6	5	6	5	6	6	5	4	5	4	6	6	5	4	5	2	2	3	3	3	6	5	6	5	6	6	5	6	5	6	5
2024/4/15 11:49:42	127	1	19	2	5	1	2	3	1	6	5	6	5	5	6	6	5	5	5	6	5	7	5	6	7	5	5	6	5	5	5	6	5	6	6	5	6	5	6	6
2024/4/15 11:50:16	137	1	22	2	6	1	2	2	1	4	6	5	4	2	6	6	6	7	4	3	5	5	5	6	2	1	2	1	1	4	5	5	4	6	5	6	5	6	4	6
2024/4/15 11:50:59	83	1	22	1	6	3	3	7	2	6	7	6	5	5	6	5	6	7	5	6	5	6	6	7	3	2	3	1	2	5	6	6	7	5	6	6	7	5	4	5
2024/4/15 11:51:24	157	1	24	2	5	1	1	3	2	6	5	5	7	6	4	5	5	5	7	4	5	5	6	6	2	1	2	3	2	4	5	5	5	5	6	6	7	7	5	6
2024/4/15 11:51:34	137	1	22	2	5	3	5	4	3	7	3	7	7	3	7	4	7	5	7	7	6	5	5	4	3	5	4	7	7	7	7	7	5	6	5	5	4	6	4	6
2024/4/15 11:51:35	76	1	25	2	5	1	1	3	1	4	5	5	6	6	4	4	5	5	6	5	5	5	5	6	5	5	5	6	5	5	4	5	5	5	5	5	5	6	5	6
2024/4/15 11:51:52	121	1	23	2	5	3	2	3	1	6	6	4	5	3	4	4	3	5	7	4	4	5	6	6	2	3	1	2	2	5	5	6	7	6	5	6	5	6	5	6
2024/4/15 11:52:07	146	1	22	2	5	1	2	5	1	7	7	7	7	7	7	7	7	7	7	7	7	7	7	4	1	1	2	1	3	4	5	7	3	3	1	4	7	7	7	5
2024/4/15 11:52:14	123	1	23	1	5	1	3	5	3	6	7	6	5	7	5	6	6	7	7	5	6	6	7	6	2	3	1	2	2	5	6	7	6	6	5	5	6	7	5	6
2024/4/15 11:56:04	290	1	21	1	5	1	1	6	2	6	6	6	7	6	7	6	6	7	7	6	7	7	7	7	2	3	1	3	2	7	7	7	7	7	5	6	6	7	6	7
2024/4/16 11:11:53	78	1	24	2	5	2	3	3	3	6	5	6	6	5	7	6	5	6	6	6	5	5	6	5	3	2	2	3	2	3	2	2	2	1	6	5	6	5	4	6
2024/4/16 11:12:21	100	1	22	1	5	1	1	1	2	4	4	4	4	4	4	4	4	4	4	4	5	4	4	5	2	2	2	2	2	5	5	6	5	5	4	4	4	4	4	4
2024/4/16 11:12:50	80	1	22	2	5	1	3	1	1	5	6	6	6	5	7	7	5	5	6	7	5	6	7	5	2	3	3	2	3	4	5	4	3	5	6	4	5	4	4	4
2024/4/16 11:13:57	87	1	22	2	5	1	4	5	3	7	7	7	7	7	6	7	7	7	7	4	2	2	3	4	4	3	3	3	3	7	7	7	7	7	7	7	7	7	7	7
2024/4/16 11:14:12	190	1	22	1	5	3	2	3	2	7	4	7	6	6	6	6	4	7	7	5	7	6	5	7	1	1	1	3	2	5	7	7	6	6	7	7	6	7	4	6
2024/4/16 11:15:09	142	1	22	2	5	1	2	3	1	5	5	5	5	5	5	5	5	5	6	6	5	5	5	5	2	2	2	2	2	5	5	5	5	5	5	5	5	5	5	5
2024/4/16 11:15:22	201	1	22	2	5	3	2	5	4	7	7	5	4	4	6	6	7	7	7	4	4	6	6	6	3	2	3	2	1	6	7	7	6	6	6	7	7	7	7	6
2024/4/16 11:16:07	312	1	25	2	6	3	2	3	2	6	6	6	6	7	7	7	6	6	7	2	1	5	2	6	1	2	2	2	2	2	6	6	6	6	6	6	6	7	7	5
2024/4/16 11:16:09	172	1	23	2	5	1	2	5	1	5	5	4	6	5	4	6	5	6	7	4	5	6	5	4	3	2	3	3	2	6	5	6	5	6	5	5	6	6	5	6
2024/4/16 11:16:42	117	1	26	2	5	2	4	3	4	5	5	6	7	6	6	6	7	6	6	7	5	6	6	7	2	3	2	1	2	6	7	6	6	7	6	6	5	7	6	6
2024/4/16 11:20:46	402	1	21	1	5	1	1	1	1	7	7	7	4	4	5	4	4	5	7	3	5	7	5	7	2	3	2	3	1	5	6	7	4	4	3	7	7	7	5	6
2024/4/16 11:26:04	823	1	21	1	5	1	4	7	4	6	6	7	7	6	7	6	7	7	6	7	6	6	5	6	7	7	5	6	5	6	6	6	6	5	5	5	7	7	7	6
2024/4/17 11:02:59	97	1	22	2	5	3	2	5	1	7	7	7	7	7	7	7	7	7	7	7	7	7	7	7	3	3	3	3	3	7	7	7	7	7	6	6	6	7	7	7
2024/4/17 11:07:30	103	1	23	2	5	1	2	2	2	6	5	7	5	5	5	6	6	7	7	5	5	5	7	7	2	3	2	3	3	7	6	6	7	7	5	7	6	6	7	7
2024/4/17 11:09:14	73	1	26	1	5	1	3	3	3	6	6	5	5	5	6	5	5	5	7	6	5	5	6	6	2	3	3	2	3	6	6	7	5	4	6	6	5	6	6	5
2024/4/17 11:11:04	155	1	23	1	5	3	2	3	1	5	6	6	5	5	6	6	5	6	6	6	6	5	6	6	2	1	3	2	2	6	6	6	5	6	6	6	6	6	6	6
2024/4/17 11:24:49	161	1	28	2	7	1	4	3	5	7	7	7	7	7	7	7	7	5	7	2	2	2	2	6	2	2	2	2	2	2	7	7	7	7	7	7	7	7	7	7
2024/4/18 10:14:17	66	1	24	2	4	1	2	3	2	5	6	7	5	4	6	6	7	6	5	4	5	6	7	6	3	2	2	2	4	4	4	5	6	6	2	3	4	5	6	7
2024/4/18 10:16:24	98	1	25	2	4	1	4	6	2	5	5	6	5	6	5	6	5	6	5	5	5	5	6	5	3	3	2	3	2	6	5	6	6	5	6	5	6	5	5	6
2024/4/18 10:17:50	82	1	23	2	5	3	2	7	3	5	7	6	7	7	7	7	7	7	7	7	6	5	6	7	2	1	3	2	3	6	6	7	6	7	6	6	5	6	7	6
2024/4/18 10:18:20	185	1	22	2	5	1	2	5	1	6	5	6	6	6	7	6	7	6	7	5	6	5	6	7	3	1	2	1	1	6	7	7	5	5	6	7	6	6	6	6
2024/4/18 10:18:41	151	1	25	2	5	1	2	1	1	5	5	5	4	4	6	6	5	4	5	3	3	3	3	5	2	3	3	2	3	5	6	6	4	4	4	5	4	5	4	6
2024/4/18 10:19:27	74	1	22	2	5	1	2	5	2	5	5	6	5	5	5	6	6	7	7	6	5	4	6	7	2	3	3	2	1	5	5	4	6	6	5	5	4	6	6	6
2024/4/18 10:20:59	394	1	23	2	5	1	4	5	3	7	7	6	5	6	7	6	6	7	7	5	6	5	6	7	2	3	3	2	1	6	7	7	6	7	6	7	6	7	7	6
2024/4/18 10:45:43	1988	1	21	1	5	1	1	6	1	7	5	5	5	5	7	7	7	5	7	3	3	4	3	3	2	2	2	2	2	6	6	6	6	6	5	5	5	5	6	5
2024/4/18 14:12:24	87	1	21	2	5	1	4	3	2	6	6	6	6	6	6	6	6	6	6	6	6	6	6	6	6	6	6	6	6	6	6	6	6	6	6	6	6	6	6	6
2024/4/18 14:17:14	140	1	24	2	6	3	2	5	2	7	6	6	6	6	6	6	6	6	7	6	5	6	7	6	2	1	2	2	1	6	6	7	7	6	6	6	6	6	6	6
2024/4/19 10:30:33	92	1	22	2	5	1	1	3	1	4	5	4	5	4	4	5	4	5	4	5	5	5	6	5	3	2	2	1	2	5	5	5	5	5	5	5	5	5	5	5
2024/4/19 10:30:49	72	1	26	2	5	3	3	1	2	7	7	7	7	7	6	6	7	7	6	7	7	7	7	7	2	2	1	2	1	7	6	7	7	7	7	6	7	5	6	7
2024/4/19 10:30:59	105	1	23	2	5	3	4	3	4	6	6	6	6	6	7	7	7	7	7	6	6	6	6	6	2	2	2	1	2	6	5	6	7	7	5	5	6	5	6	7
2024/4/19 10:31:36	123	1	23	1	5	1	3	1	2	4	5	5	4	4	5	4	4	4	5	4	5	4	5	5	2	3	2	4	2	4	4	5	5	4	5	5	4	4	5	4
2024/4/19 10:32:27	174	1	20	2	5	3	2	6	4	6	5	6	6	6	6	7	7	7	7	7	7	7	6	7	1	1	1	1	1	5	6	7	4	6	5	6	6	6	5	7
2024/4/19 10:32:46	187	1	24	1	5	1	3	3	1	7	7	7	5	7	3	3	2	6	5	7	7	7	7	7	2	1	2	2	1	2	7	7	3	7	7	7	7	7	4	6
2024/4/19 10:34:35	362	1	24	2	5	1	2	2	1	4	5	3	5	5	6	5	5	6	7	3	5	2	4	6	2	1	3	1	2	5	6	6	5	5	6	5	4	5	3	6
2024/4/19 10:34:51	203	1	19	2	5	1	2	1	5	6	7	7	5	7	7	7	5	7	7	7	7	4	4	7	2	1	3	2	2	7	7	7	5	5	5	6	5	7	7	5
2024/4/19 10:35:41	366	1	25	1	6	1	1	3	3	6	6	5	6	7	6	6	7	5	7	5	6	5	5	6	2	1	1	1	2	6	7	7	5	6	7	6	6	7	6	6
2024/4/19 10:37:19	247	1	22	1	5	1	2	3	2	5	5	5	6	6	6	6	5	6	7	6	6	6	6	6	2	3	3	2	1	6	5	6	4	6	5	6	5	5	6	6
2024/4/19 10:37:42	332	1	21	2	5	1	2	3	1	6	5	4	6	6	4	5	5	5	6	5	6	6	6	6	3	2	2	3	3	5	5	6	6	6	6	6	6	6	4	3
2024/4/19 10:39:36	201	1	22	2	5	1	2	5	3	4	6	4	6	6	6	6	6	6	7	4	5	6	6	6	1	1	1	2	1	7	7	7	7	7	6	6	6	6	6	6
2024/4/20 10:22:47	73	1	22	2	5	1	4	5	3	6	6	5	5	6	5	5	5	5	5	5	6	6	6	6	3	3	3	2	3	6	6	5	5	5	5	5	6	6	5	6
2024/4/20 10:22:55	178	1	24	2	5	3	4	3	4	5	5	4	5	6	7	7	6	7	7	5	5	4	4	5	1	2	2	1	2	5	5	6	4	5	5	6	6	7	4	6
2024/4/20 10:23:00	117	1	22	1	5	1	2	3	2	5	5	5	5	5	6	5	6	5	6	3	5	4	5	4	2	3	2	3	2	5	3	4	5	4	4	5	4	5	4	6
2024/4/20 10:23:18	124	1	29	2	7	1	4	7	4	6	6	6	6	6	6	6	6	6	6	6	6	6	6	6	1	1	1	1	1	6	6	6	6	6	6	6	6	6	6	6
2024/4/20 10:24:06	102	1	23	2	5	1	3	1	2	7	7	7	7	7	7	7	7	6	7	1	1	1	1	1	1	1	1	3	3	7	7	7	7	7	7	7	7	7	7	7
2024/4/20 10:25:58	166	1	21	2	5	1	2	5	4	4	4	5	5	5	5	5	5	7	7	3	6	4	5	6	2	2	3	3	2	6	6	6	6	6	4	5	5	6	6	5
2024/4/20 10:28:02	398	1	23	2	5	1	2	3	4	6	5	5	6	6	7	7	7	7	7	4	5	3	4	5	1	1	1	3	2	6	6	7	4	6	7	7	7	7	6	4
2024/4/20 10:29:24	304	1	21	2	5	1	2	7	2	7	5	5	7	6	7	7	6	4	7	3	4	4	6	6	2	3	2	3	3	7	6	6	7	6	6	5	7	7	6	6
2024/4/20 10:49:04	135	1	20	2	5	1	2	1	2	4	4	6	5	5	4	5	4	4	5	5	6	5	5	6	3	2	3	2	1	5	4	5	4	5	4	6	5	6	5	4
2024/4/20 10:51:16	190	1	22	2	5	1	2	5	2	6	6	5	5	5	5	5	6	6	7	5	5	4	4	5	2	2	2	3	2	6	6	6	6	6	6	5	5	6	6	6
2024/4/20 10:51:32	128	1	22	2	5	3	2	3	1	6	6	5	5	6	6	7	6	7	7	6	7	6	7	6	2	3	2	1	3	5	6	5	6	7	5	5	6	6	5	6
2024/4/20 10:52:32	128	2	22	2	5	1	2	7	1	5	5	5	5	6	7	6	6	7	7	4	5	6	5	5	3	2	2	2	2	6	7	7	5	7	6	6	6	7	6	5
2024/4/21 10:48:22	81	1	29	2	5	1	5	3	2	5	5	6	5	5	6	5	5	5	6	6	5	5	5	6	2	3	2	2	1	6	5	5	5	5	5	6	5	5	5	5
2024/4/21 10:48:44	124	1	24	2	6	3	1	5	4	7	7	7	7	7	6	7	7	7	7	1	1	1	1	1	3	2	2	2	3	7	7	7	7	7	6	5	5	6	5	5
2024/4/21 10:48:59	223	1	23	2	5	1	1	5	4	6	6	5	6	5	6	6	6	6	6	3	3	3	3	3	2	1	1	2	1	4	5	5	6	6	6	6	6	6	7	6
2024/4/21 10:50:27	254	1	21	2	5	1	2	5	1	6	7	6	7	5	7	7	7	7	7	5	6	6	6	7	2	1	3	2	3	6	7	7	6	6	6	6	5	5	6	5
2024/4/21 10:50:28	93	1	24	1	5	3	2	7	3	7	7	7	6	7	7	5	6	5	6	6	5	6	6	6	2	3	2	2	3	6	6	7	5	5	6	7	6	7	6	5
2024/4/21 10:50:41	101	1	22	2	5	1	2	5	4	6	6	6	5	6	6	5	7	5	7	6	7	4	5	7	5	4	5	5	6	6	6	7	5	5	6	6	7	7	7	6
2024/4/21 10:50:55	80	1	24	1	5	1	4	3	2	5	4	6	6	4	5	4	6	4	6	5	5	4	6	4	3	2	3	2	1	3	4	5	6	4	5	5	4	4	5	5
2024/4/21 10:51:03	118	1	20	2	5	1	2	7	4	5	6	5	5	5	6	7	5	4	4	4	4	4	3	3	3	2	2	3	1	4	5	7	5	6	6	6	5	6	6	6
2024/4/21 10:51:52	133	1	22	2	5	1	2	7	1	5	6	7	4	4	7	7	6	4	6	3	3	4	2	3	2	3	2	1	3	3	5	6	5	5	4	5	4	5	4	5
2024/4/26 14:45:37	99	1	20	2	5	1	5	5	3	6	5	6	6	5	6	5	6	6	7	6	5	6	5	6	3	3	2	2	1	7	7	7	5	6	6	4	6	5	6	5
2024/4/26 14:46:52	151	1	23	2	5	1	3	5	3	5	6	5	4	6	4	6	5	4	4	1	4	1	1	1	1	2	2	2	1	4	4	4	3	5	4	5	5	5	3	3
2024/4/26 14:46:56	154	1	22	1	5	1	2	3	3	7	4	6	7	6	7	7	4	5	7	4	4	5	7	7	1	1	1	1	1	4	7	7	5	5	7	7	6	6	4	6
2024/4/26 14:47:29	126	1	20	2	5	3	2	5	1	5	5	6	5	5	4	5	6	5	5	5	6	5	4	5	2	3	2	2	3	6	6	6	5	6	5	7	6	4	6	6
2024/4/26 14:48:38	168	1	24	1	5	1	2	7	1	7	6	7	7	6	7	6	6	6	7	7	6	6	6	7	1	3	1	2	3	7	7	7	7	7	5	7	7	7	7	6
2024/4/26 14:49:12	124	1	22	2	5	3	3	5	5	6	6	7	6	6	5	6	6	6	7	6	5	5	6	6	3	3	3	4	3	5	5	7	7	6	7	7	7	6	7	6
2024/4/26 14:49:47	129	1	24	2	4	1	3	3	3	6	5	5	5	6	5	6	6	5	6	5	5	5	6	6	1	2	2	2	1	5	5	5	6	4	5	5	6	5	5	4
2024/4/26 14:50:15	133	1	21	2	5	1	2	5	2	5	5	6	4	5	6	6	6	6	6	5	6	5	5	6	3	3	3	2	3	4	5	6	5	6	5	5	5	5	5	5
2024/4/27 9:57:47	89	1	22	1	5	3	2	7	3	7	6	6	7	6	5	6	7	6	6	6	7	6	7	6	6	7	6	6	7	6	7	6	6	7	7	6	7	6	6	7
2024/4/27 10:00:29	117	1	25	1	5	1	4	6	2	6	7	6	7	5	6	7	5	5	6	7	6	6	5	7	2	1	3	2	1	6	7	5	7	5	7	6	7	5	6	5
2024/4/27 10:21:20	137	1	24	2	5	1	4	5	2	7	4	5	7	6	7	6	3	7	5	4	6	2	6	4	2	3	1	2	3	5	7	6	5	4	5	4	6	7	7	3
2024/4/27 10:21:31	108	1	27	2	5	1	4	3	2	6	5	7	6	6	5	5	6	7	6	6	5	6	7	7	1	2	1	2	2	6	7	7	6	7	5	4	6	6	3	7
2024/4/27 10:22:09	78	1	28	1	6	2	5	1	2	5	4	6	3	5	3	5	4	5	5	5	5	6	6	4	3	3	3	3	3	5	5	3	4	5	4	4	5	4	5	5
2024/4/27 10:22:30	78	1	22	1	5	3	2	3	2	5	6	5	6	6	5	6	5	5	6	5	5	4	6	5	2	1	2	1	2	5	6	7	5	6	5	6	5	6	6	5
2024/4/27 10:22:51	123	1	29	1	5	2	4	6	3	6	5	6	5	6	6	5	6	6	6	6	5	6	5	6	6	5	6	5	6	6	5	6	5	7	6	5	5	6	5	6
2024/4/27 10:22:56	98	1	22	2	5	3	4	5	4	5	6	5	6	5	5	5	5	6	5	5	5	3	5	5	2	2	1	3	2	5	5	5	4	5	4	4	5	4	5	5
2024/4/27 10:23:32	156	1	28	2	7	1	4	5	2	7	6	7	7	6	6	7	6	7	6	5	6	7	6	5	4	3	2	3	1	4	5	5	6	5	4	3	5	6	6	6
2024/4/27 10:23:54	162	1	22	2	5	1	2	7	2	6	5	6	6	6	7	7	7	6	7	4	5	4	6	6	2	1	1	2	2	7	7	7	6	5	5	7	5	7	7	6
2024/4/27 10:24:01	177	1	24	2	5	1	4	5	2	6	7	6	6	6	7	7	6	7	7	6	5	4	5	6	3	3	2	3	2	6	6	6	5	5	5	6	6	6	5	6
2024/4/27 10:24:13	178	1	29	1	3	1	7	4	4	6	7	5	6	7	5	6	7	6	5	4	5	6	7	7	6	5	7	5	6	5	6	5	7	5	5	7	5	4	5	4
2024/4/27 10:25:03	194	1	23	2	4	3	1	3	1	6	7	5	6	7	6	7	6	7	7	5	4	3	2	3	3	2	1	1	2	6	7	7	5	7	1	5	6	7	4	3
2024/4/27 10:25:56	114	1	23	2	5	1	2	5	2	7	6	6	7	6	7	6	7	7	7	6	6	5	5	6	3	2	3	3	2	6	6	7	6	5	7	6	6	7	7	7
2024/4/27 10:26:26	140	1	20	2	4	1	2	3	4	7	7	7	7	5	7	7	7	6	7	6	6	5	5	5	2	3	2	2	3	7	7	7	6	7	7	7	7	5	7	5
2024/4/27 10:26:32	186	1	23	2	5	3	4	5	3	6	6	7	7	6	6	5	5	6	6	6	6	5	5	6	3	2	3	2	3	5	6	6	6	7	5	6	6	7	6	6
2024/4/27 10:27:20	319	1	20	2	4	3	2	3	1	7	6	6	7	6	6	7	7	6	7	4	6	3	5	6	1	2	2	2	1	6	7	6	7	7	2	6	5	7	6	5
2024/4/27 10:27:36	192	1	25	2	4	1	2	5	2	5	5	4	6	6	7	7	7	7	7	5	5	5	6	4	3	2	3	2	2	7	7	7	7	7	7	5	6	5	6	5
2024/4/28 13:56:58	74	1	25	2	5	1	3	3	1	6	7	7	7	7	7	7	7	7	7	7	7	7	7	7	3	2	3	2	2	4	6	5	6	5	6	5	5	5	5	4
2024/4/28 13:56:59	125	1	24	2	5	3	2	2	3	5	5	4	5	4	4	5	3	4	5	4	4	4	5	4	4	5	4	4	5	4	4	4	5	4	4	4	4	4	3	4
2024/4/28 13:57:03	87	1	22	2	4	1	3	5	3	7	6	4	6	4	7	7	5	5	6	6	6	5	6	6	2	1	1	3	3	5	6	6	5	6	6	6	5	5	3	3
2024/4/28 13:58:15	144	1	21	2	5	1	3	3	1	4	4	5	5	6	3	4	4	3	4	4	4	4	3	3	2	3	3	3	1	4	4	5	4	4	4	4	5	4	4	5
2024/4/28 13:59:44	218	1	27	2	3	1	3	4	2	7	7	7	6	6	7	5	7	7	5	6	7	6	6	5	3	2	1	3	2	6	7	6	6	6	6	6	7	6	6	6
2024/3/31 16:22:29	171	1	23	2	5	1	2	1	2	6	6	7	7	6	6	7	6	6	7	7	6	7	6	5	1	1	2	2	1	6	7	6	5	7	6	7	6	6	6	7
2024/3/31 16:24:04	170	1	22	2	5	1	4	5	1	6	6	6	6	6	5	6	6	5	5	6	5	5	5	6	3	2	2	2	3	5	6	6	4	5	5	6	6	5	6	5
2024/3/31 16:24:46	143	1	27	1	5	1	1	2	1	5	4	6	7	5	6	6	6	4	5	4	5	4	3	5	3	2	2	2	1	4	5	5	3	4	5	5	5	5	6	5
2024/3/31 16:26:27	234	1	26	2	5	1	6	1	4	6	7	5	6	5	7	7	4	6	6	7	5	6	4	6	2	1	3	2	1	5	7	6	6	7	5	7	6	6	4	5
2024/3/31 16:26:40	145	1	22	2	5	1	2	2	2	6	6	7	6	6	7	6	6	7	6	6	6	7	7	6	3	2	3	2	2	6	7	6	6	6	7	5	7	6	6	6
2024/3/31 16:26:45	65	1	21	2	5	3	3	1	5	6	5	7	4	6	5	2	7	7	6	4	6	3	7	5	3	2	1	3	2	6	4	3	6	7	3	5	2	5	6	4
2024/3/31 16:26:48	147	1	28	1	4	1	4	1	5	6	7	6	7	6	7	6	7	6	7	6	7	6	7	6	2	1	3	2	1	6	7	5	7	6	6	7	5	7	6	7
2024/3/31 16:26:51	76	1	15	2	3	3	2	1	2	7	7	7	7	7	7	7	7	7	7	7	7	7	7	7	2	2	1	1	1	7	7	7	7	7	7	7	7	7	7	7
2024/3/31 16:26:52	172	1	27	2	5	2	4	4	4	6	5	6	7	6	6	5	6	7	6	7	6	5	6	6	3	2	2	2	2	6	7	7	6	6	6	7	6	5	6	7
2024/3/31 16:26:57	156	1	25	2	5	1	5	3	4	6	7	7	6	6	7	6	7	6	7	5	5	5	5	5	2	2	2	1	2	7	6	7	6	7	7	6	7	6	6	6
2024/3/31 16:27:05	79	1	26	1	4	2	4	1	3	7	6	5	5	3	6	7	5	4	7	6	5	4	6	5	2	3	2	2	1	6	4	6	7	4	6	4	5	4	7	5
2024/3/31 16:27:05	86	1	26	1	6	2	6	1	2	6	4	6	7	3	4	6	3	7	5	5	3	6	4	5	2	1	3	2	3	5	2	6	4	7	3	5	3	6	4	5
2024/3/31 16:27:05	65	1	29	1	5	2	6	3	5	5	4	4	5	4	5	5	4	5	5	4	4	5	4	5	3	2	1	2	2	5	4	5	5	5	6	5	5	4	4	4
2024/3/31 16:27:16	261	1	24	1	4	2	2	6	3	7	1	7	6	6	6	6	5	6	5	6	6	6	5	5	2	2	3	1	3	3	5	3	4	4	3	5	5	2	5	6
2024/3/31 16:27:25	89	1	19	1	4	1	2	3	1	5	5	5	5	5	4	4	4	4	4	4	4	4	4	4	3	3	3	3	3	4	3	3	3	3	3	3	3	3	3	3
2024/3/31 16:27:27	69	1	21	2	5	1	4	6	3	6	7	5	7	4	7	5	5	7	5	6	4	6	7	5	1	2	2	3	2	6	7	4	6	4	5	7	6	5	6	7
2024/3/31 16:27:30	95	1	24	2	5	1	3	3	2	5	5	6	3	4	3	5	3	5	5	4	5	3	6	4	2	3	2	1	2	5	6	7	5	5	4	5	5	6	7	5
2024/3/31 16:27:39	101	1	27	1	5	2	4	2	3	5	5	6	5	6	6	6	6	5	6	7	7	6	6	7	3	3	2	3	2	6	7	6	6	7	7	6	6	7	7	7
2024/3/31 16:27:43	207	1	26	1	5	3	1	5	1	3	2	3	4	2	2	3	3	5	3	5	3	4	5	3	3	4	5	3	4	5	3	4	3	4	2	3	4	3	5	3
2024/3/31 16:27:51	102	1	25	2	5	3	4	3	2	6	7	7	6	6	7	7	6	6	7	5	5	7	6	6	3	2	3	2	3	6	7	7	5	6	5	6	6	7	7	6
2024/3/31 16:27:54	98	1	25	2	5	2	4	6	5	5	7	4	4	7	7	4	7	4	7	4	6	4	7	4	3	3	1	1	2	4	7	4	4	7	4	7	4	4	7	4
2024/3/31 16:28:05	108	1	20	1	5	1	2	3	2	5	4	5	4	5	5	5	6	5	7	5	5	6	5	5	2	1	2	3	2	5	5	6	5	6	6	4	5	6	5	6
2024/3/31 16:28:06	150	1	23	2	5	1	2	7	3	7	7	7	7	7	7	7	7	7	7	7	7	7	7	7	1	1	1	1	1	7	7	7	7	7	7	7	7	7	7	7
2024/3/31 16:28:16	152	1	29	1	6	2	5	3	3	5	4	7	4	5	5	7	4	5	7	5	6	6	5	7	3	2	1	2	2	3	2	2	3	2	2	3	1	3	2	3
2024/3/31 16:28:24	264	1	23	2	6	3	4	3	3	7	7	7	7	7	7	7	7	7	7	7	7	6	7	6	1	1	1	1	2	7	7	7	7	7	5	7	7	7	7	7
2024/3/31 16:28:27	157	1	28	1	5	2	5	3	3	6	7	6	7	6	7	6	5	6	7	2	1	3	4	4	3	2	2	1	2	6	5	7	6	7	6	7	6	7	6	7
2024/3/31 16:28:39	60	1	28	1	5	2	5	6	2	5	4	6	6	5	7	6	7	5	6	5	7	5	6	5	3	2	3	2	3	6	6	5	5	7	6	5	6	5	6	6
2024/3/31 16:28:44	101	1	23	2	5	2	4	4	3	5	6	5	6	7	7	6	6	7	7	3	3	4	5	6	3	2	2	3	1	5	6	6	5	6	6	7	6	5	7	6
2024/3/31 16:28:56	167	1	24	2	4	3	2	4	1	4	5	5	3	6	3	5	6	7	7	4	6	2	4	6	2	1	3	2	1	4	5	7	5	4	4	6	7	5	6	6
2024/3/31 16:29:09	69	1	28	2	5	2	4	1	4	7	6	5	6	5	7	5	6	4	6	4	6	5	5	6	1	2	3	2	1	7	6	4	5	6	6	4	5	6	4	5
2024/3/31 16:29:12	187	1	29	2	6	2	5	3	5	7	6	5	7	5	6	7	6	5	7	6	5	4	5	7	2	3	1	2	3	5	6	7	6	5	7	6	7	6	7	6
2024/3/31 16:29:21	75	1	15	2	5	1	3	3	3	6	5	6	4	6	4	5	4	6	3	6	6	5	5	6	2	3	2	2	2	5	4	6	6	4	4	4	3	5	4	5
2024/3/31 16:29:24	90	1	20	1	5	1	2	3	3	7	6	5	7	4	5	7	5	6	7	3	2	4	6	5	1	3	2	3	1	7	6	7	5	6	5	7	4	6	5	7
2024/3/31 16:29:35	204	1	27	2	5	2	4	3	2	7	4	4	6	6	7	7	6	7	7	7	7	7	7	7	1	2	2	2	1	7	7	6	6	4	7	7	7	7	6	7
2024/3/31 16:29:48	100	1	26	2	5	2	4	1	4	6	6	6	6	6	5	7	5	5	5	5	5	5	5	5	3	2	3	3	2	4	4	4	4	4	4	4	5	5	4	5
2024/3/31 16:29:49	110	1	28	2	4	1	3	3	1	7	7	7	7	7	6	7	7	6	7	7	7	7	7	7	2	3	2	1	2	7	7	7	7	7	7	7	7	7	7	7
2024/3/31 16:30:08	149	1	25	1	5	2	5	5	4	5	6	5	6	7	6	6	7	7	7	6	7	5	6	6	2	2	3	2	3	6	6	7	6	5	6	6	7	5	6	6
2024/3/31 19:25:49	205	1	21	1	4	1	2	3	5	6	5	5	7	5	5	5	6	5	7	4	4	4	4	4	3	3	3	3	3	5	6	6	5	6	5	6	5	6	5	5
2024/3/31 19:30:27	154	1	21	1	5	1	1	5	1	7	7	7	6	6	6	7	7	7	7	7	7	7	7	7	1	1	2	2	2	7	7	7	7	7	5	5	5	5	5	5
2024/3/31 19:56:34	140	1	22	1	5	1	1	1	1	4	4	4	4	4	4	4	4	4	4	4	4	4	4	4	1	1	1	1	1	4	4	4	4	4	4	4	4	4	4	4
2024/3/31 19:59:58	131	1	18	1	5	1	1	3	1	7	7	7	7	7	7	7	4	7	7	5	7	7	7	7	1	1	1	1	1	7	7	7	7	7	5	7	7	7	7	7
2024/3/31 20:10:31	90	1	21	2	5	3	1	5	1	5	6	6	6	6	6	6	6	6	7	7	7	7	7	7	2	2	1	1	3	7	7	7	7	7	5	4	5	4	5	6
2024/3/31 20:14:15	143	1	20	2	5	1	1	3	2	3	4	5	4	5	4	4	4	5	6	5	4	7	5	6	2	2	2	2	3	3	4	5	5	4	4	4	4	5	5	5
2024/3/31 20:14:24	94	1	20	2	5	1	1	3	1	7	7	7	7	6	6	6	6	6	7	7	7	3	5	7	1	1	1	1	1	7	6	6	6	6	5	6	6	7	7	7
2024/3/31 20:26:04	160	1	23	1	5	1	1	3	1	7	7	7	7	5	5	5	5	5	5	5	5	5	5	5	2	2	2	2	2	4	5	5	5	5	4	4	4	5	4	5
2024/3/31 22:52:26	161	1	22	2	4	1	1	5	1	7	4	4	5	6	5	5	5	5	7	3	4	2	1	7	2	1	1	1	1	6	5	5	5	5	6	6	6	6	6	6
2024/4/1 11:02:37	80	1	20	2	5	3	2	1	2	6	6	4	7	5	7	6	5	6	7	3	2	2	4	6	2	3	2	3	2	5	7	6	5	6	4	6	5	6	3	6
2024/4/1 11:11:39	162	1	19	1	5	1	2	3	3	5	5	6	6	7	6	5	6	6	6	6	6	6	6	6	1	2	1	1	2	6	5	7	7	7	6	7	6	6	7	7
2024/4/1 11:20:16	80	1	25	1	5	1	3	7	4	7	6	6	6	7	6	7	7	7	6	7	6	6	5	6	2	2	2	1	3	7	7	5	6	6	6	6	6	7	6	6
2024/4/1 11:25:24	179	1	24	2	5	1	2	3	1	5	6	6	6	6	6	6	6	7	7	7	6	5	6	7	3	2	3	2	3	6	6	7	7	7	6	6	7	7	7	7
2024/4/1 11:30:53	156	1	24	1	5	3	2	7	2	6	5	4	6	5	5	5	6	5	6	6	5	5	6	6	2	3	1	2	3	4	4	5	6	3	3	5	3	6	2	5
2024/4/1 11:31:05	60	1	22	2	5	3	2	3	3	5	7	5	6	7	5	6	7	6	7	5	7	4	6	7	3	2	3	2	1	6	7	5	6	7	5	6	7	5	6	6
2024/4/1 11:43:41	88	1	22	2	5	1	2	7	1	5	5	4	6	5	5	5	5	6	5	5	5	6	5	5	3	2	2	2	3	4	5	4	5	6	5	4	3	5	4	4
2024/4/1 12:46:25	234	1	19	2	5	1	2	3	2	6	5	7	6	5	6	7	6	7	7	4	5	6	5	6	2	2	1	2	1	6	4	7	6	5	4	5	6	4	5	6
2024/4/1 12:50:07	129	1	24	2	5	1	3	5	2	5	6	5	5	7	6	5	6	5	7	6	5	5	4	6	2	3	2	2	1	5	6	5	4	6	6	5	4	7	5	6
2024/4/1 12:57:25	112	1	21	2	5	1	2	3	1	5	7	6	6	7	6	7	6	7	6	7	6	4	6	7	2	1	3	2	1	7	6	7	6	7	7	6	7	6	7	6
2024/4/1 12:58:16	292	1	22	1	5	1	2	3	3	5	5	4	6	4	5	5	6	6	5	5	4	5	6	5	2	3	2	1	3	6	5	6	4	5	6	5	4	6	5	4
2024/4/1 13:01:29	168	1	25	2	5	1	3	3	2	5	6	4	5	5	4	6	7	7	7	6	4	3	4	7	2	3	2	1	2	6	5	7	5	4	5	6	5	7	6	5
2024/4/1 13:02:54	298	1	22	2	5	3	2	5	2	7	6	7	7	6	7	6	5	6	6	5	7	7	6	7	2	1	1	2	2	6	5	7	7	7	7	7	6	7	7	7
2024/4/1 13:15:59	156	1	22	2	5	3	2	4	1	3	6	6	6	6	6	6	6	6	6	6	6	5	5	6	2	2	2	2	2	6	6	6	6	6	3	5	6	6	6	6
2024/4/1 13:19:10	200	1	23	2	6	1	2	3	1	6	6	6	6	5	5	5	5	6	7	6	6	5	5	5	3	2	3	2	2	6	6	6	6	6	5	5	5	5	5	6
2024/4/1 13:19:31	251	1	18	2	5	1	5	5	2	5	6	6	5	4	6	6	6	6	7	6	6	6	6	6	2	2	2	2	2	6	6	6	6	6	6	6	6	6	6	6
2024/4/1 13:19:53	101	1	21	2	5	1	2	3	1	7	7	7	7	7	7	7	7	7	7	7	7	7	7	7	1	1	1	1	1	7	7	7	7	7	7	7	7	7	7	7
2024/4/1 13:47:55	96	1	23	2	5	1	2	7	3	5	7	6	6	6	7	6	6	7	6	6	5	5	6	7	3	2	3	2	2	5	6	7	7	6	5	7	5	6	6	6
2024/4/1 13:52:42	107	1	25	2	5	3	3	3	1	7	7	7	7	7	5	7	7	7	7	3	5	5	5	5	1	2	2	3	1	7	7	7	7	5	5	6	5	6	5	6
2024/4/1 13:54:57	92	1	23	1	5	1	2	3	1	5	5	5	5	5	6	7	7	6	7	7	7	6	7	7	2	2	3	3	3	3	5	5	4	5	5	5	5	5	5	6
2024/4/1 13:59:40	123	1	22	2	5	1	1	7	4	7	7	7	7	7	7	7	7	7	7	7	7	7	7	7	1	1	1	1	1	7	7	7	6	6	7	7	7	6	6	6
2024/4/1 14:10:49	209	1	23	2	5	1	1	1	1	5	5	3	6	6	5	5	4	5	6	3	3	3	3	3	2	1	1	2	3	4	4	4	5	5	4	5	5	4	5	4
2024/4/1 14:33:50	163	1	25	1	5	3	1	5	2	7	7	7	7	7	7	7	7	7	7	7	7	7	7	7	3	2	2	2	2	7	7	7	7	7	7	7	7	7	7	7
2024/4/1 14:38:45	147	1	22	2	5	1	3	3	2	6	5	6	7	6	6	7	7	6	7	5	6	6	5	7	3	2	2	3	2	6	7	6	5	5	5	6	6	5	5	6
2024/4/1 14:44:28	88	1	23	2	5	1	3	5	2	6	7	6	6	7	6	7	6	6	7	4	5	5	6	5	2	1	2	1	2	5	6	7	6	6	7	6	6	7	6	7
2024/4/1 14:55:05	159	1	21	2	5	1	2	5	2	4	5	5	6	5	5	5	5	6	7	5	4	3	3	6	2	3	1	3	2	5	6	5	6	6	4	6	5	5	6	4
2024/4/1 14:57:35	60	1	27	2	5	2	4	1	3	6	7	6	7	6	5	6	6	5	7	6	5	7	6	7	3	2	2	2	3	6	6	6	7	6	6	7	6	7	6	7
2024/4/1 16:05:02	62	1	21	2	5	1	2	3	5	6	5	4	5	5	5	5	5	4	5	5	5	5	5	5	3	2	2	2	2	5	5	5	5	5	5	5	5	5	5	5
2024/4/1 16:29:45	89	1	28	2	6	2	3	7	2	4	5	5	6	6	4	5	6	5	5	5	5	6	5	5	4	4	4	5	4	4	4	4	4	4	6	6	7	7	7	7
2024/4/2 9:48:40	110	1	22	1	5	1	1	5	3	7	6	6	6	6	7	7	7	6	7	6	5	6	5	5	6	5	5	5	6	6	5	6	7	6	6	6	7	6	6	6
2024/4/2 11:55:25	86	1	20	1	5	1	1	3	5	7	7	7	7	7	7	4	4	4	7	6	7	4	7	7	2	1	3	2	3	5	4	3	6	3	5	5	7	6	4	4
2024/4/2 11:56:21	200	1	21	1	5	1	1	6	1	4	4	5	4	4	3	3	4	3	3	3	1	1	1	1	3	3	2	2	3	3	3	1	3	3	2	2	3	3	3	2
2024/4/2 11:57:45	97	1	21	2	5	3	2	3	1	6	6	6	6	6	6	6	6	6	6	6	6	6	6	6	2	2	2	2	2	6	6	6	6	6	6	6	6	6	6	6
2024/4/2 11:57:46	257	1	20	1	5	1	2	3	1	5	5	5	5	5	5	5	5	5	5	5	5	5	5	5	6	6	6	6	6	6	6	6	6	6	6	6	6	6	6	6
2024/4/2 12:00:02	138	1	18	1	5	3	1	6	1	1	3	3	4	3	4	4	5	3	5	5	4	6	3	6	3	2	2	1	3	5	5	4	4	5	4	3	4	5	4	4
2024/4/2 12:35:00	85	1	20	1	5	1	1	3	2	5	5	5	5	5	6	6	6	6	6	4	5	3	6	5	3	2	2	3	1	5	5	4	5	5	6	5	5	4	6	6
2024/4/2 13:30:12	132	1	20	1	5	1	1	7	2	7	7	7	7	7	7	7	7	7	7	7	7	7	7	7	1	1	1	1	1	7	7	7	7	7	2	7	7	7	2	7
2024/4/2 13:33:44	78	1	24	2	5	3	1	3	4	7	7	7	7	7	5	5	5	5	5	5	5	5	5	5	4	4	3	3	3	4	3	3	4	3	3	3	3	3	3	3
2024/4/2 14:33:16	163	1	19	1	5	1	1	6	3	5	5	4	4	3	5	4	6	4	6	4	5	3	5	3	3	5	3	6	5	3	5	4	4	4	3	5	3	5	4	6
2024/4/2 15:13:32	157	1	21	2	5	1	1	5	1	6	6	6	6	5	6	6	6	6	7	5	5	5	5	6	2	2	2	2	2	3	4	5	4	6	2	2	5	6	6	4
2024/4/2 15:40:37	58	1	18	1	3	1	1	4	1	1	1	1	1	1	1	1	1	1	1	2	2	2	2	2	2	2	2	2	2	2	2	2	2	2	2	2	2	2	2	2
2024/4/2 17:14:15	101	1	19	1	5	1	1	1	1	4	5	5	4	3	5	3	5	6	6	3	2	3	2	2	3	3	2	3	2	3	4	4	4	3	4	4	4	5	5	4
2024/4/2 17:29:28	131	1	22	2	5	1	4	5	2	7	6	6	7	7	7	7	6	5	7	5	5	7	7	6	2	1	1	1	2	7	7	7	6	6	5	7	7	7	6	6
2024/4/2 18:33:54	77	1	20	1	5	1	1	3	1	7	7	7	7	7	7	7	7	7	7	7	7	7	7	7	1	1	1	1	1	7	7	7	7	7	7	7	7	7	7	7
2024/4/2 21:26:05	100	1	22	1	5	1	1	3	1	7	7	7	7	7	7	7	7	7	7	1	4	4	4	4	3	3	3	3	3	7	7	7	7	7	6	6	5	7	6	6
2024/4/3 14:50:09	193	1	25	2	6	1	2	3	5	5	6	5	6	5	6	5	5	6	7	6	7	4	5	6	2	1	1	2	2	5	6	5	5	7	6	5	6	5	6	7
2024/4/3 17:21:34	121	1	21	2	5	2	3	5	2	5	6	6	5	6	5	6	6	5	6	5	5	6	5	6	3	4	5	5	5	5	6	7	5	6	5	6	5	5	6	5
2024/4/3 17:27:53	348	1	19	1	5	1	1	1	5	5	5	5	5	5	5	5	5	5	5	5	5	5	5	5	5	5	5	5	5	5	5	5	5	5	5	5	5	5	5	5
2024/4/3 17:28:27	80	1	19	1	5	1	1	3	1	3	3	4	4	4	5	4	4	5	4	4	4	5	5	5	2	1	1	2	2	4	4	3	5	4	5	5	4	5	6	6
2024/4/3 17:28:59	72	1	18	1	5	1	1	1	1	7	7	7	7	7	7	7	6	7	7	7	7	7	7	5	1	1	1	1	1	7	7	7	7	7	7	7	7	7	7	7
2024/4/3 17:29:06	88	1	18	1	5	1	1	3	3	7	7	7	6	7	7	7	5	7	7	7	7	7	7	7	1	1	1	1	1	7	7	7	7	7	7	7	7	7	7	7
2024/4/3 17:30:07	129	1	19	1	5	1	1	7	4	7	7	6	7	7	7	7	7	7	6	7	7	7	4	7	1	1	1	1	1	7	7	7	7	7	7	7	7	7	7	7
2024/4/3 17:30:32	134	1	19	2	5	1	1	3	1	5	5	5	5	5	4	5	4	5	4	5	5	4	4	6	5	4	5	3	5	5	5	5	5	5	5	4	5	5	5	5
2024/4/3 17:31:03	117	1	20	2	5	3	1	3	1	4	4	4	4	6	4	5	4	4	4	5	6	3	3	3	2	2	2	3	2	5	5	5	5	5	5	5	5	5	5	5
2024/4/3 17:31:30	139	1	19	1	5	1	1	3	1	5	5	5	5	5	6	5	6	6	6	4	5	3	5	5	2	2	2	2	2	5	6	6	5	6	5	5	4	6	3	3
2024/4/3 19:48:44	66	1	19	1	5	1	1	3	1	6	6	6	6	6	6	6	6	6	6	6	6	6	6	6	2	2	2	2	2	6	6	6	6	6	6	6	6	6	6	6
2024/4/3 19:49:43	107	1	18	1	5	1	1	3	1	5	5	5	5	5	5	5	5	5	5	5	5	5	5	5	2	2	2	2	2	4	4	4	4	4	4	4	4	4	4	4
2024/4/3 21:31:26	120	1	22	2	5	3	1	3	2	3	4	4	4	4	4	4	4	3	6	4	5	6	5	4	2	3	1	1	2	5	3	5	5	6	5	6	6	6	5	6
2024/4/4 11:25:30	225	1	25	2	5	1	4	5	2	6	6	6	6	6	6	6	6	7	7	2	3	2	3	5	1	1	2	2	3	4	6	7	7	7	4	5	6	7	5	7
2024/4/4 11:53:59	146	1	19	1	5	1	1	4	2	4	4	4	4	4	4	4	3	4	4	3	4	4	3	3	3	3	3	3	3	2	2	2	2	2	7	7	7	7	7	7
2024/4/5 12:50:50	265	1	29	2	4	2	3	3	4	4	4	4	5	5	6	6	6	5	7	1	4	3	4	6	2	1	1	1	2	5	4	6	5	5	6	5	6	6	4	3
2024/4/26 17:03:07	115	1	22	1	5	1	1	1	1	7	7	7	7	7	5	5	5	5	5	5	5	5	5	5	1	1	1	2	2	5	5	5	5	5	4	4	5	5	4	5
2024/4/26 21:07:47	90	1	21	2	5	1	1	3	1	7	7	7	7	7	6	7	7	7	7	4	5	3	7	7	1	2	1	3	1	6	7	7	4	5	4	3	3	5	6	5
2024/4/26 21:54:19	94	1	22	2	5	1	1	2	1	6	6	6	6	5	5	5	5	5	6	4	5	3	5	5	3	3	2	3	3	5	5	5	5	4	6	6	6	6	5	5
2024/4/26 21:55:52	70	1	18	2	5	1	2	3	2	5	6	5	6	6	6	5	6	6	4	5	5	4	4	3	3	2	2	1	3	5	4	6	5	4	6	5	7	6	6	7
2024/4/26 21:57:53	251	1	21	1	4	1	5	3	3	5	5	4	6	4	4	5	5	4	4	5	4	6	5	4	3	3	2	2	2	3	4	2	3	4	3	3	4	3	4	4
2024/4/26 21:57:59	124	1	26	1	4	1	5	2	3	6	4	7	4	5	5	7	3	5	4	5	3	6	4	5	1	3	1	2	1	4	3	6	4	6	6	3	6	7	4	5
2024/4/26 21:59:12	96	1	24	1	6	1	4	1	3	5	6	4	6	6	6	5	6	6	6	6	6	7	6	6	1	2	3	2	3	6	6	5	6	7	6	6	7	7	6	7
2024/4/26 22:00:39	245	1	22	1	5	1	2	5	3	5	4	5	6	6	5	6	5	4	6	5	4	5	6	4	2	2	1	3	2	5	4	5	4	3	5	6	4	5	6	5
2024/4/26 22:01:00	416	1	21	1	4	1	3	3	2	6	5	6	6	5	6	5	5	6	4	5	6	5	4	5	2	2	3	2	1	5	5	5	6	4	6	5	6	4	5	5
2024/4/26 22:03:30	256	1	21	1	4	1	2	7	4	6	5	7	5	6	6	5	6	5	6	5	6	5	7	6	1	2	1	3	1	5	7	6	7	6	6	5	7	6	5	6
2024/4/26 22:08:24	339	1	22	1	5	1	4	1	4	6	6	7	6	7	6	5	6	6	6	6	6	7	5	6	1	1	1	1	1	6	6	7	6	7	6	5	7	7	6	7
2024/4/26 22:15:42	161	1	22	2	5	1	3	2	1	6	5	6	4	6	6	5	6	7	5	6	7	5	6	7	1	2	1	3	1	6	5	7	5	4	6	7	5	6	4	5
2024/4/26 22:16:07	150	1	29	2	7	1	7	1	5	7	6	7	6	7	6	7	7	6	7	6	7	7	6	7	1	2	1	1	2	6	7	6	7	7	7	6	7	6	6	7
2024/4/26 22:29:39	188	1	20	1	4	1	2	1	4	6	7	4	6	7	3	6	7	7	7	7	5	1	1	6	2	6	1	1	1	6	7	3	3	6	7	7	7	4	7	4
2024/4/26 23:07:40	113	1	21	2	5	1	2	5	1	7	7	4	5	5	7	7	6	5	7	4	6	6	4	4	3	2	3	2	1	7	4	6	6	5	7	7	7	4	5	5
2024/4/26 23:12:28	267	1	20	2	5	1	2	6	3	6	5	6	6	4	6	7	4	6	7	4	6	6	7	7	2	3	2	1	3	7	6	5	4	6	6	7	5	7	6	7
2024/4/26 23:18:10	137	1	21	2	5	1	3	5	4	6	6	7	7	6	6	7	7	7	7	5	6	7	6	7	3	2	3	2	3	7	7	7	6	7	7	7	7	7	7	6
2024/4/26 23:23:34	155	1	17	1	3	1	2	1	5	5	6	6	5	6	6	6	7	7	6	6	6	7	6	6	2	3	2	2	2	6	6	6	6	7	6	6	6	7	6	6
2024/4/26 23:26:18	163	1	25	2	5	1	5	3	3	6	5	5	4	4	6	6	4	4	6	2	3	3	4	6	1	1	2	2	3	4	6	6	5	4	5	6	5	5	4	5
2024/4/27 3:24:31	96	1	22	1	5	1	2	3	1	5	6	5	6	6	7	7	6	7	7	5	5	6	6	6	3	2	3	2	1	5	6	5	6	5	5	6	5	6	5	6
2024/4/27 10:52:30	171	1	24	1	5	3	7	1	5	6	5	5	6	7	5	5	6	6	7	6	5	5	5	6	1	1	2	1	1	5	5	7	6	5	5	5	6	7	6	6
2024/4/27 14:24:06	157	1	22	1	5	1	1	6	1	5	5	5	5	5	5	5	5	5	5	5	5	5	5	5	2	2	2	2	2	5	5	5	5	5	5	5	5	5	5	5
2024/4/27 16:10:12	245	1	28	1	7	1	7	1	5	7	6	7	7	6	7	6	7	6	7	6	7	7	6	7	2	2	1	2	1	7	6	7	6	7	6	7	7	6	7	6
2024/4/27 16:11:05	144	1	25	1	4	3	4	6	2	6	3	7	5	6	6	3	5	5	6	6	4	6	5	5	2	2	2	3	2	5	4	6	4	5	4	3	6	5	4	5
2024/4/27 16:14:18	123	1	26	1	5	3	4	7	3	6	7	5	6	6	5	6	6	5	6	6	6	5	7	5	2	2	1	1	3	6	7	5	6	6	7	6	5	6	5	6
2024/4/27 16:18:03	353	1	21	1	5	1	2	3	3	6	7	7	6	7	6	7	7	6	6	6	7	6	7	6	2	1	2	1	1	6	7	7	6	7	6	6	7	6	7	7
2024/4/27 16:19:27	78	1	23	2	5	3	2	5	4	6	5	6	5	6	6	6	5	6	7	6	5	6	5	6	1	2	1	2	1	6	5	6	5	6	5	6	5	6	5	6
2024/4/27 16:20:49	175	1	22	1	5	1	3	5	5	7	7	7	7	7	7	6	7	7	6	7	7	6	7	7	1	2	1	1	2	6	7	7	7	6	7	6	7	7	6	7
2024/4/27 16:21:42	150	1	22	2	5	3	4	7	2	6	6	6	7	6	6	7	6	7	6	6	7	6	7	6	1	2	2	1	3	6	7	6	6	6	7	7	6	7	6	6
2024/4/27 16:21:46	202	1	20	2	5	1	1	1	2	4	5	6	5	6	5	4	6	4	6	4	6	5	4	5	2	3	1	2	3	5	6	5	5	7	6	5	6	7	6	5
2024/4/27 16:22:18	136	1	23	2	5	3	2	5	2	6	5	6	4	6	6	5	6	4	6	6	4	6	5	7	3	2	1	2	1	5	7	5	6	6	6	5	7	6	6	5
2024/4/27 16:22:58	295	1	19	2	5	1	2	3	5	6	7	7	6	6	5	6	6	7	6	6	7	6	7	7	1	2	2	2	1	5	7	7	5	6	6	7	6	6	5	6
2024/4/27 16:24:24	201	1	22	2	5	1	2	1	2	5	6	5	6	5	5	6	6	5	6	6	7	5	6	6	2	1	2	1	1	6	6	7	6	6	6	5	6	6	7	6
2024/4/27 16:25:20	291	1	22	2	5	3	2	3	4	6	5	6	6	5	7	5	6	5	6	6	5	6	5	6	1	2	2	3	1	6	6	7	5	7	5	6	5	7	5	6
2024/4/27 16:48:00	127	1	26	2	5	1	3	7	4	5	6	7	5	6	5	6	5	6	7	5	6	4	5	5	2	1	3	2	2	5	4	4	5	5	5	6	4	6	5	6
2024/4/27 17:02:35	87	1	22	2	5	1	2	5	5	7	7	7	7	7	4	5	3	7	7	1	1	6	3	7	2	3	2	2	3	6	7	7	7	7	7	7	7	7	7	7
2024/4/27 17:05:37	180	1	22	2	5	1	2	5	4	5	6	5	6	6	6	7	5	5	6	6	5	4	5	6	3	2	2	3	2	6	5	7	5	5	5	6	5	5	6	5
2024/4/27 17:07:14	150	1	20	2	5	1	2	5	2	6	6	5	5	6	7	6	5	5	6	1	2	1	1	7	2	3	2	1	2	6	6	7	4	6	4	6	4	4	6	5
2024/4/27 17:17:15	100	1	23	2	6	1	2	7	2	7	7	6	7	6	7	7	7	5	6	3	3	5	5	7	2	1	1	1	2	6	7	7	5	6	6	7	7	6	6	5
2024/4/27 17:26:28	158	1	19	2	5	1	2	3	2	7	7	7	7	7	6	6	6	6	6	7	7	7	7	7	2	2	2	2	2	7	7	7	7	7	7	7	7	7	7	7
2024/4/27 17:36:23	75	1	21	2	5	1	2	5	1	6	7	6	6	5	6	6	6	7	5	6	5	6	5	6	3	2	3	1	3	6	5	4	6	6	2	6	6	5	7	6
2024/4/27 17:47:59	221	1	22	2	5	3	2	3	1	5	6	6	4	4	6	5	5	6	7	4	3	4	3	5	2	1	2	1	2	4	5	7	4	4	5	4	5	4	6	4
2024/4/27 17:49:03	155	1	22	2	5	3	2	6	5	6	5	6	7	5	7	7	7	7	7	4	4	3	3	7	2	2	3	1	2	7	7	7	7	7	6	7	7	6	7	6
2024/4/27 18:00:10	97	1	20	2	5	1	1	5	1	7	7	6	6	7	6	6	7	7	7	3	6	2	3	6	1	1	1	2	1	6	7	7	7	6	4	5	7	7	7	6
2024/4/27 19:59:20	177	1	22	2	5	1	2	5	4	6	5	6	6	5	5	6	5	6	6	6	6	6	5	6	3	2	3	3	3	6	6	5	5	6	6	6	5	6	6	6
2024/4/27 20:47:18	67	1	20	2	5	1	3	2	3	5	6	5	5	6	6	4	5	5	6	5	6	4	5	5	3	2	1	2	1	5	4	5	5	5	6	4	6	5	6	6
2024/4/27 21:47:41	356	1	23	1	5	1	4	1	2	6	5	6	5	6	4	5	6	4	6	5	4	6	6	4	2	3	1	3	1	4	4	5	6	7	6	6	4	5	4	6
2024/4/27 22:11:25	181	1	22	2	5	1	1	5	2	7	4	5	6	5	6	5	7	4	7	6	4	1	3	5	3	3	2	1	2	3	2	5	1	1	3	5	4	7	7	5
2024/4/28 0:32:24	192	1	24	2	5	1	3	3	2	1	1	2	2	1	1	1	1	1	7	1	3	2	2	2	2	2	2	2	2	3	7	5	7	7	4	4	2	2	2	2
2024/4/28 0:51:23	170	1	23	2	5	1	3	3	1	5	5	6	6	6	6	7	6	6	7	3	4	3	3	5	2	1	1	1	1	6	7	7	6	5	5	6	5	5	6	7
2024/4/28 10:28:14	78	1	19	1	5	1	1	3	1	3	3	3	4	4	3	4	4	3	4	4	3	3	4	3	3	2	2	3	1	3	2	5	3	3	4	3	4	4	3	4
2024/4/28 17:07:47	157	1	22	2	5	3	3	5	2	5	4	5	7	6	7	6	5	7	5	7	6	5	5	7	2	2	1	1	1	7	7	6	6	5	7	6	7	7	7	7
2024/4/28 23:42:28	91	1	20	2	5	1	2	5	4	6	6	5	6	6	6	6	6	6	7	6	5	6	6	5	2	3	2	2	2	6	6	6	6	6	5	6	6	6	6	7
2024/4/29 9:08:20	215	1	20	2	5	1	1	5	2	5	5	4	4	5	5	5	5	5	6	5	5	5	5	5	2	2	2	2	2	5	5	5	4	5	4	5	5	5	6	5
2024/4/29 9:13:06	184	1	20	2	5	1	3	2	1	5	4	4	5	5	5	5	5	4	6	3	4	2	3	5	1	2	1	1	1	3	3	6	5	4	5	5	6	6	7	4
2024/4/29 9:27:25	167	1	19	2	5	1	3	1	2	6	7	5	6	7	6	6	7	6	6	5	6	7	6	6	2	1	3	2	2	6	7	6	6	5	6	7	6	6	5	6
2024/4/29 9:59:51	80	1	21	2	5	1	2	6	2	5	6	6	5	5	5	5	5	6	5	6	5	6	5	5	2	1	2	1	1	5	6	6	6	5	6	5	7	5	6	6
2024/4/29 10:17:03	78	1	20	2	5	1	1	3	1	3	3	3	3	3	3	3	4	4	5	4	4	4	4	4	2	2	2	2	2	4	4	4	4	4	4	4	4	4	4	5
2024/4/29 10:46:52	249	1	22	2	5	1	3	5	1	6	6	6	6	6	6	6	6	6	6	6	6	6	6	6	2	2	2	2	2	6	6	6	6	6	6	6	6	6	6	6
2024/4/29 11:04:21	172	1	22	2	4	3	4	5	4	7	6	6	7	7	6	7	7	3	6	6	6	5	7	7	2	3	2	3	2	7	6	6	6	5	6	6	5	7	6	6
2024/4/29 14:57:59	292	1	22	2	5	3	2	3	1	6	5	6	4	7	6	4	7	7	6	3	6	7	4	6	1	3	2	2	3	6	5	7	4	6	2	4	3	6	5	5
2024/4/29 18:06:42	69	1	22	1	5	1	2	2	4	6	6	7	6	6	5	6	6	6	7	6	6	6	5	6	2	2	1	2	2	6	6	6	7	6	7	6	5	6	6	6
2024/4/29 22:51:08	84	1	20	2	5	1	2	5	1	6	6	6	6	6	6	6	6	6	6	6	6	4	4	4	1	1	1	1	1	6	6	6	4	6	5	6	5	5	4	3
2024/4/29 23:16:34	66	1	20	2	5	1	2	2	2	5	5	5	5	5	5	5	5	5	5	5	5	5	5	5	2	2	2	2	2	5	5	5	5	5	5	5	5	5	5	5
2024/4/29 23:20:44	91	1	22	1	4	1	2	5	2	6	5	7	6	5	7	5	6	7	7	5	6	5	6	7	3	2	1	2	2	6	7	7	6	5	2	5	6	5	5	5
2024/4/29 23:20:49	177	1	24	2	5	1	3	5	3	6	7	4	5	7	6	6	6	3	7	3	3	2	2	4	1	1	1	1	2	6	6	7	5	5	6	7	6	6	5	6
2024/4/29 23:22:22	75	1	22	2	5	3	2	3	1	5	6	6	5	6	6	5	6	4	7	5	6	5	6	7	2	1	3	1	2	5	6	4	6	7	6	5	4	6	7	5
2024/4/30 0:20:30	169	1	23	1	5	1	1	3	2	5	6	5	5	5	5	6	5	7	5	5	5	5	7	5	3	2	3	1	1	5	7	7	5	5	6	6	6	6	6	6
2024/4/30 0:42:59	356	1	22	2	5	1	2	7	1	5	4	5	4	5	5	4	5	4	5	5	4	5	3	4	1	2	1	2	3	5	4	6	4	5	5	4	5	4	5	5
2024/4/30 1:02:16	110	1	23	2	6	1	2	5	2	7	7	7	5	6	7	6	7	4	7	3	3	7	6	7	2	1	2	1	1	7	7	7	6	7	6	7	7	6	6	6
2024/4/30 8:16:44	206	1	24	2	5	1	1	3	1	4	6	4	5	4	4	6	4	4	3	4	3	4	4	4	1	3	1	1	3	4	5	5	4	3	4	5	5	5	4	3
2024/4/30 8:19:48	90	1	28	2	5	1	2	1	1	4	4	4	4	4	5	5	5	5	5	5	5	5	5	4	3	3	3	2	1	5	5	5	5	5	6	4	5	6	5	5
2024/4/30 8:36:06	321	1	26	2	5	1	3	5	2	5	3	5	6	5	6	5	6	7	6	2	3	2	2	3	2	3	2	3	3	6	7	7	2	2	2	6	4	6	6	2
2024/4/30 9:30:21	202	1	19	2	5	1	2	3	2	6	7	6	6	7	7	6	7	6	6	5	5	6	6	6	2	1	2	1	2	7	6	7	5	6	7	6	6	7	6	6
2024/4/30 10:13:30	166	1	24	2	5	1	2	3	2	6	7	5	7	6	6	7	6	6	7	6	5	6	7	7	2	3	1	1	2	5	6	7	5	6	6	5	6	5	6	5
2024/4/30 10:22:39	153	1	23	2	5	3	2	5	2	6	7	6	5	7	7	6	6	7	6	7	5	7	5	6	3	2	2	3	1	6	5	5	6	4	6	5	5	6	5	5
2024/4/30 11:12:36	252	1	22	2	5	1	2	3	1	6	7	6	6	7	6	6	6	7	5	6	6	7	6	7	2	2	3	2	3	6	6	6	7	6	7	6	6	7	6	6
2024/4/30 12:35:16	96	1	22	2	5	1	2	3	1	6	4	6	5	5	3	5	4	5	7	5	5	6	5	6	2	3	2	1	2	5	6	3	4	3	4	5	4	4	5	5
2024/4/30 16:34:33	143	1	24	1	5	1	2	3	1	5	5	5	6	6	5	5	5	5	6	5	6	6	6	6	2	2	1	3	1	5	4	5	6	5	5	5	6	5	5	6
2024/4/30 22:09:10	165	1	20	2	5	1	2	3	3	6	6	7	6	7	6	7	6	6	7	6	7	6	7	6	1	2	2	1	2	6	7	6	7	6	6	7	6	6	5	6
2024/4/30 22:15:42	281	1	23	2	5	3	2	5	2	4	6	4	4	5	5	6	5	4	5	6	6	6	5	5	2	1	2	3	2	6	4	5	5	6	5	6	5	4	4	5
2024/4/30 22:22:31	101	1	22	2	5	1	2	5	3	5	5	6	5	5	4	4	5	4	5	5	6	4	4	6	3	2	2	2	2	6	6	6	7	5	5	6	5	7	5	4
2024/4/30 22:37:54	250	1	24	1	4	3	1	1	1	6	3	6	2	2	2	2	4	4	4	4	5	5	3	3	2	2	2	2	2	7	7	7	7	7	7	7	7	7	7	7
2024/4/30 22:42:49	151	1	24	1	4	1	3	3	4	6	7	6	7	6	6	6	7	6	6	6	6	5	6	6	1	2	2	1	2	6	7	6	7	6	6	7	6	7	6	6
2024/4/30 22:46:15	95	1	20	1	5	1	2	2	1	5	6	6	6	6	6	5	6	6	7	6	5	6	6	6	3	2	3	2	3	2	6	6	6	7	3	6	6	6	7	5
2024/4/30 23:58:53	197	1	19	1	5	1	2	3	4	7	5	5	5	6	6	6	6	6	7	4	4	5	5	6	1	1	1	2	1	5	6	5	4	5	7	6	6	6	5	4
2024/3/31 16:26:57	167	1	28	1	4	1	3	3	2	5	4	4	6	3	5	4	4	5	4	4	5	4	6	4	4	2	2	1	1	4	6	4	5	5	4	5	4	5	4	5

## Sheet: pilot study(N=63)
Time for submission	Duration (s)	Academic consent	Age	Gender	Education	Marital status	Income	7、Which social media platform do you prefer for obtaining fitness-related health information?	8、Your experience using social media for fitness-related health information	9、Understanding your competence needs for using fitness-related health information — If I use fitness-related health information, it will help me acquire some fitness skills or knowledge	9、If I use fitness-related health information, it will enhance my ability to manage my body	9、If I use fitness-related health information, I will have the opportunity to gain more fitness experience	9、If I use fitness-related health information, I tend to use information that I am capable of understanding and mastering	9、When given the opportunity, I will use this fitness-related health information to assess my grasp of knowledge, experience, and skills	10、Understanding your autonomy needs for using fitness-related health information — I want to decide when and where to use fitness-related health information	10、I want to choose whether to use fitness-related health information	10、I want to choose the channels through which I obtain fitness-related health information	10、When using fitness-related health information, I want the freedom to express my thoughts and opinions	10、I need the freedom to choose my lifestyle	11、Understanding your relatedness needs for using fitness-related health information — If I use fitness-related health information, I feel the need for social interaction with others	11、If I frequently use fitness-related health information, I hope to find a friend or group of friends to discuss this type of information	11、If I receive likes from strangers after using fitness-related health information, it encourages me to continue using such information	11、If I frequently engage in text interactions with online friends about fitness-related health information, it encourages me to use this information further	11、If I receive support from friends or family while using fitness-related health information, it encourages me to use this information further	12、Understanding your attitude towards social media algorithms when using fitness-related health information (note: reverse-scored items) — If the algorithm recommends fitness-related health information that interests me, I will not use this information more	12、If the algorithm filters out fitness-related health information that does not interest me, I will not use this information more	12、If the algorithm personalizes fitness-related health information services based on my usage habits, I will not use this information more	12、If I understand how the algorithm recommends fitness-related health information to me, I will not use this information more	12、If the algorithm optimizes the feedback mechanisms (e.g., likes, comments, shares) on social media platforms for fitness-related health information, I will not use this information more	13、Understanding your attitude towards the credibility of sources for fitness-related health information — If fitness-related health information considers fairness and ethics, I tend to use this information	13、If fitness-related health information is objective, I tend to use this information	13、If fitness-related health information comes from authoritative or professional sources, I tend to use this information	13、If fitness-related health information is inspiring to read, I tend to use this information	13、If fitness-related health information reads logically and flows smoothly, I tend to use it	14、In the past six months, I have used fitness-related health information on social media	14、If fitness-related health information on social media is useful, I will continue using it in the future	14、If I can search a wide range of fitness-related topics on social media, I will continue using social media to obtain fitness-related health information	14、If I have daily fitness needs, I will proactively use fitness-related health information on social media	14、If possible, I will use fitness and health information across different social media platforms	14、If many people are paying attention to a certain fitness-related topic, I will try practicing some fitness guidelines from that topic in my life
2024/1/10 10:26:18	113秒	1	20	1	4	1	3	3	3	5	5	5	5	5	5	6	6	6	6	6	6	6	6	6	6	6	6	6	6	6	5	6	5	6	6	6	6	5	6	6
2024/1/10 10:26:49	104秒	1	24	2	5	1	3	1	1	5	6	6	5	6	5	6	5	5	4	3	4	3	4	5	4	4	4	4	5	4	5	4	4	5	5	4	4	5	4	5
2024/1/10 11:42:36	105秒	1	26	1	5	1	3	1	4	7	6	6	7	6	6	6	7	7	6	7	6	7	7	6	7	7	6	6	7	6	7	6	7	6	6	7	6	7	6	7
2024/1/10 20:08:53	705秒	1	28	2	6	1	6	3	1	5	5	5	5	5	3	4	5	5	6	4	4	3	3	3	4	5	4	4	4	4	4	5	5	4	2	2	4	5	3	3
2024/1/11 15:06:00	1472秒	1	24	1	5	1	5	3	3	4	4	4	4	4	4	4	4	4	4	4	4	4	4	4	4	4	4	4	4	4	4	4	4	4	4	4	4	4	4	4
2024/1/12 10:36:00	173秒	1	34	2	5	2	5	7	4	5	5	5	6	5	6	6	6	5	6	4	4	3	3	4	3	3	3	2	3	5	5	6	4	4	6	6	3	5	3	3
2024/1/12 22:52:57	350秒	1	23	2	5	1	2	2	2	5	6	5	5	5	6	6	6	4	6	1	1	1	1	1	3	6	3	2	2	6	7	7	5	6	2	5	4	4	1	2
2024/1/13 10:43:07	109秒	1	23	1	2	2	2	2	2	6	6	6	6	6	6	6	6	6	6	6	6	6	6	6	6	6	6	6	6	6	6	6	6	6	6	6	6	6	6	6
2024/1/13 10:44:45	92秒	1	22	2	5	1	2	2	2	4	5	6	5	6	4	6	7	6	5	5	7	6	7	6	5	6	7	6	7	5	6	7	6	5	5	7	6	6	7	5
2024/1/14 11:37:41	91秒	1	38	1	4	2	5	1	3	6	7	6	6	6	6	7	7	6	6	6	6	6	7	6	7	6	7	6	7	7	6	7	5	6	6	5	7	6	7	6
2024/1/14 14:27:54	147秒	1	21	1	5	1	4	1	4	6	6	5	5	6	4	6	7	6	7	5	4	6	4	5	5	3	4	5	6	6	4	7	5	3	6	5	6	7	5	5
2024/1/14 14:29:24	152秒	1	21	2	5	1	3	3	1	6	7	6	4	5	4	6	4	6	7	6	5	6	7	5	3	2	4	6	1	4	6	7	6	5	6	5	6	7	4	4
2024/3/22 15:19:35	177秒	1	22	2	5	1	2	5	1	6	6	7	7	7	6	6	7	6	4	7	2	4	4	7	1	3	2	2	3	2	3	3	6	7	3	3	4	4	3	3
2024/3/22 15:22:03	145秒	1	22	2	5	1	2	2	1	6	4	4	3	3	7	7	7	7	7	2	1	1	1	4	3	3	2	3	2	6	6	7	6	6	4	6	7	7	2	4
2024/3/22 15:22:26	87秒	1	23	2	5	1	1	3	1	4	4	4	4	4	4	4	4	4	4	4	4	4	4	4	3	2	3	3	2	3	2	3	2	3	3	2	2	3	2	2
2024/3/22 15:22:32	115秒	1	22	2	5	1	1	5	2	5	6	4	4	4	3	2	5	5	5	5	4	4	4	4	3	1	1	3	3	2	3	3	3	2	3	3	3	4	4	4
2024/3/25 17:42:31	129秒	1	19	1	3	1	1	3	1	3	3	4	3	3	4	5	2	4	6	2	4	5	4	3	2	3	1	2	3	5	5	7	5	6	3	5	3	4	6	3
2024/3/29 23:00:57	141秒	1	24	1	6	1	2	5	1	6	7	6	7	6	6	5	6	6	7	5	7	6	7	5	3	2	3	2	3	2	3	2	1	3	2	3	1	3	3	3
2024/3/30 17:08:21	184秒	1	23	1	5	3	4	3	2	3	3	4	4	4	3	4	5	6	7	7	6	5	4	4	4	4	5	6	7	7	5	3	4	6	5	5	4	5	6	5
2024/3/30 17:13:42	254秒	1	23	2	5	1	2	3	2	6	5	5	6	5	5	5	6	5	6	4	5	5	4	6	4	4	4	4	4	5	5	6	5	5	5	5	6	6	6	5
2024/4/1 18:07:57	103秒	1	22	1	5	3	2	3	3	4	5	3	4	4	5	4	5	6	4	6	5	3	5	4	5	4	6	4	5	4	5	5	4	6	4	5	4	6	4	5
2024/4/1 18:08:40	80秒	1	25	2	5	1	2	3	2	6	5	6	6	6	5	5	5	5	6	6	5	6	5	6	6	5	6	5	5	6	5	6	5	6	5	5	5	6	6	6
2024/4/3 18:52:48	180秒	1	25	2	5	1	2	5	2	5	4	4	5	6	6	6	5	7	7	4	3	5	3	4	3	2	1	2	2	4	5	6	2	3	5	5	4	3	1	4
2024/4/3 18:53:35	136秒	1	22	2	5	1	1	7	1	2	5	5	4	3	6	4	5	3	6	4	3	5	3	5	6	5	2	1	6	5	4	5	3	5	2	2	2	3	5	5
2024/4/4 14:58:10	93秒	1	22	2	5	1	1	1	2	5	4	6	3	6	5	4	6	6	3	5	6	5	3	6	3	6	5	6	5	3	4	6	4	5	5	6	4	3	5	4
2024/4/8 15:29:36	174秒	1	26	2	6	1	2	7	1	5	5	5	5	6	7	6	5	6	7	3	3	3	3	5	3	3	3	3	3	5	5	5	6	6	2	5	3	4	1	6
2024/4/8 15:29:43	193秒	1	25	2	6	3	1	3	2	5	6	5	5	5	5	5	6	6	5	3	2	2	6	5	4	5	5	5	2	4	5	5	4	5	5	4	5	5	5	3
2024/4/8 15:33:59	432秒	1	23	2	6	1	1	7	2	5	6	6	5	6	6	6	5	4	7	3	3	4	5	5	2	6	4	6	5	5	5	3	5	6	7	6	4	5	4	4
2024/1/10 13:15:55	129秒	1	25	2	6	1	2	6	1	7	7	6	7	6	7	7	6	6	7	6	6	4	4	5	5	5	5	4	5	5	5	4	5	5	4	5	5	5	6	6
2024/1/10 13:18:36	213秒	1	22	1	5	1	1	3	2	7	6	6	7	7	6	7	5	5	6	7	6	7	7	6	4	5	3	5	6	6	6	4	5	5	6	6	4	6	5	7
2024/1/10 13:21:53	122秒	1	23	2	6	1	2	5	4	5	6	6	6	6	7	7	7	7	7	4	2	3	4	4	4	4	4	4	4	5	4	6	6	5	6	6	6	7	4	6
2024/1/10 13:22:18	253秒	1	23	1	5	1	3	1	2	6	6	6	6	6	6	6	6	6	6	4	6	6	6	6	6	6	6	6	6	6	6	6	6	6	6	6	6	6	6	6
2024/1/11 14:12:17	72秒	1	25	2	6	1	1	5	2	5	6	7	6	5	5	6	6	6	7	5	5	5	6	7	6	6	5	6	7	6	6	6	7	6	6	6	7	6	6	5
2024/1/11 15:57:17	73秒	1	27	2	5	1	3	5	1	6	5	6	4	4	5	4	5	5	6	5	6	4	5	5	5	6	6	4	5	5	6	7	5	5	5	6	4	5	5	4
2024/1/11 16:05:14	85秒	1	37	1	6	2	4	3	1	6	6	6	6	6	6	6	6	6	6	6	6	6	6	6	2	2	2	2	2	6	6	6	6	6	6	6	6	6	6	6
2024/1/11 16:06:43	174秒	1	24	1	5	1	3	5	1	4	4	5	5	7	5	6	5	4	7	6	7	6	6	7	3	4	5	3	2	3	3	3	4	4	4	3	3	4	5	6
2024/1/11 16:07:13	198秒	1	21	2	5	1	2	5	3	6	6	5	5	7	6	6	6	7	7	4	4	4	5	6	3	3	2	3	3	6	7	7	5	6	6	6	6	7	7	5
2024/1/13 22:49:55	103秒	1	28	1	5	2	5	3	3	7	7	7	7	7	7	7	7	7	7	4	4	4	4	4	4	4	4	4	4	7	7	7	7	7	7	7	7	7	7	7
2024/1/13 22:52:08	95秒	1	22	2	5	1	2	3	1	5	5	5	5	5	5	5	5	5	5	3	5	3	3	5	5	5	5	5	5	5	5	5	5	5	5	5	5	5	5	5
2024/3/22 17:35:54	141秒	1	22	2	5	1	2	5	1	4	5	4	4	4	3	4	5	4	5	3	4	5	5	4	3	4	4	4	6	5	5	6	6	6	3	4	5	5	5	5
2024/3/22 17:41:45	126秒	1	20	2	5	1	1	5	1	5	5	5	5	5	2	5	5	5	5	5	5	5	5	5	5	5	5	5	5	5	5	5	5	5	5	5	5	5	5	5
2024/3/24 11:28:07	258秒	1	23	2	5	3	2	7	2	5	5	3	5	4	7	7	7	7	7	3	7	7	2	6	7	3	3	7	7	2	7	7	6	7	3	6	5	6	4	6
2024/3/24 11:29:08	152秒	1	20	2	5	1	3	5	2	6	7	6	5	6	6	7	5	6	6	6	7	6	5	3	4	7	5	6	6	6	7	5	4	7	4	6	6	7	5	6
2024/3/24 11:29:25	115秒	1	19	2	5	1	2	5	1	6	6	6	6	5	7	7	7	7	7	4	4	3	3	4	5	4	4	4	4	5	5	5	5	5	5	4	3	3	3	3
2024/4/1 16:34:36	89秒	1	23	2	5	1	2	5	1	4	3	5	3	4	6	5	4	3	5	2	3	3	4	5	4	3	2	4	3	5	6	6	5	4	5	5	4	5	4	3
2024/4/1 17:38:59	73秒	1	22	2	4	1	3	1	1	7	7	7	7	7	7	7	7	7	7	7	6	7	6	6	6	6	4	6	4	5	6	6	5	5	4	4	6	5	4	4
2024/4/1 17:40:46	97秒	1	26	2	6	1	1	5	4	4	1	1	5	6	7	6	5	6	7	2	3	1	1	6	1	1	1	1	1	5	6	7	2	7	7	7	7	3	4	2
2024/4/1 17:42:05	138秒	1	28	1	6	1	5	2	3	4	4	4	4	4	5	5	5	5	5	5	5	5	5	5	5	5	5	5	6	5	5	6	5	5	5	6	5	6	5	5
2024/4/2 11:18:08	93秒	1	21	2	5	1	2	5	1	6	7	7	7	5	7	7	6	6	6	7	6	7	6	7	7	6	7	6	7	7	7	7	7	7	7	7	7	7	7	5
2024/4/2 11:19:16	75秒	1	21	2	4	3	3	5	1	1	1	1	1	1	1	1	1	1	1	1	1	1	1	1	1	1	1	1	1	1	1	1	1	1	1	1	1	1	1	1
2024/4/2 11:21:00	217秒	2	21	2	6	1	7	8	1	6	5	5	5	4	5	4	5	4	5	5	5	4	5	4	6	5	5	5	5	5	4	4	4	4	4	4	4	4	5	4
2024/4/2 11:22:32	128秒	1	22	2	5	1	2	5	2	5	2	2	4	5	5	6	4	5	7	4	5	4	6	6	2	2	2	1	2	5	6	5	3	7	5	5	4	1	2	4
2024/4/4 15:35:39	97秒	1	23	2	5	1	2	3	1	4	5	4	5	4	4	4	5	4	5	4	4	5	4	5	4	5	4	5	4	4	4	3	4	3	3	4	5	3	4	5
2024/4/12 11:14:42	71秒	1	22	2	6	1	2	1	2	4	4	5	4	4	6	4	6	3	6	4	6	4	6	4	5	3	3	3	2	5	4	4	5	4	3	3	3	4	4	4
2024/4/12 11:21:22	210秒	1	18	2	4	1	2	5	2	4	4	5	4	5	4	4	7	7	7	3	5	4	4	7	4	4	4	4	4	4	4	6	6	7	7	7	4	6	7	5
2024/4/18 16:21:53	378秒	1	32	1	4	1	3	6	3	5	6	6	5	5	6	5	5	6	5	6	4	4	5	6	6	4	6	5	5	6	5	6	6	5	6	5	6	5	5	6
2024/4/20 11:04:24	66秒	1	22	2	5	1	2	1	3	5	4	5	4	6	5	4	6	4	5	4	5	4	5	4	4	6	6	5	5	5	4	5	5	5	5	4	5	5	5	5
2024/4/20 11:12:37	153秒	1	25	2	5	1	7	5	5	7	7	7	7	7	7	7	7	7	7	7	7	7	7	7	7	5	7	4	3	7	7	7	7	7	7	7	7	7	7	7
2024/4/21 11:05:37	79秒	1	25	2	5	1	4	7	4	6	6	5	6	6	5	5	5	6	6	5	5	6	5	6	6	5	6	5	5	6	5	5	5	6	6	6	6	6	5	6
2024/4/21 11:06:02	74秒	1	20	1	5	3	1	5	3	5	4	5	4	4	3	4	3	4	6	5	5	5	5	5	5	4	4	4	4	3	3	5	5	5	5	4	5	4	4	3
2024/4/21 11:08:45	107秒	1	23	2	5	1	2	5	4	6	4	5	4	3	5	5	4	5	4	5	4	5	3	5	5	4	5	6	4	5	3	6	6	5	5	4	5	4	6	3
2024/4/26 13:57:35	136秒	1	23	1	5	3	4	3	2	7	6	7	6	6	7	7	6	6	6	7	7	6	6	7	7	7	7	6	7	6	6	7	7	7	6	7	6	6	7	6
2024/4/26 13:58:19	155秒	1	22	2	5	1	2	5	4	6	5	6	6	6	7	6	6	6	7	4	5	5	5	5	4	5	3	4	4	5	6	7	5	5	6	6	5	6	5	5
										Cronbach's α （N=63）
										dimension 9	0.914
										dimension 10	0.879
										dimension 11	0.895
										dimension 12	0.92
										dimension 13	0.88
										dimension 14	0.9

## Sheet: invalid data(N=60)
Time for submission	Duration (s)	Academic consent	Age	Gender	Education	Marital status	Income	7、Which social media platform do you prefer for obtaining fitness-related health information?	8、Your experience using social media for fitness-related health information	9、Understanding your competence needs for using fitness-related health information — If I use fitness-related health information, it will help me acquire some fitness skills or knowledge	9、If I use fitness-related health information, it will enhance my ability to manage my body	9、If I use fitness-related health information, I will have the opportunity to gain more fitness experience	9、If I use fitness-related health information, I tend to use information that I am capable of understanding and mastering	9、When given the opportunity, I will use this fitness-related health information to assess my grasp of knowledge, experience, and skills	10、Understanding your autonomy needs for using fitness-related health information — I want to decide when and where to use fitness-related health information	10、I want to choose whether to use fitness-related health information	10、I want to choose the channels through which I obtain fitness-related health information	10、When using fitness-related health information, I want the freedom to express my thoughts and opinions	10、I need the freedom to choose my lifestyle	11、Understanding your relatedness needs for using fitness-related health information — If I use fitness-related health information, I feel the need for social interaction with others	11、If I frequently use fitness-related health information, I hope to find a friend or group of friends to discuss this type of information	11、If I receive likes from strangers after using fitness-related health information, it encourages me to continue using such information	11、If I frequently engage in text interactions with online friends about fitness-related health information, it encourages me to use this information further	11、If I receive support from friends or family while using fitness-related health information, it encourages me to use this information further	12、Understanding your attitude towards social media algorithms when using fitness-related health information (note: reverse-scored items) — If the algorithm recommends fitness-related health information that interests me, I will not use this information more	12、If the algorithm filters out fitness-related health information that does not interest me, I will not use this information more	12、If the algorithm personalizes fitness-related health information services based on my usage habits, I will not use this information more	12、If I understand how the algorithm recommends fitness-related health information to me, I will not use this information more	12、If the algorithm optimizes the feedback mechanisms (e.g., likes, comments, shares) on social media platforms for fitness-related health information, I will not use this information more	13、Understanding your attitude towards the credibility of sources for fitness-related health information — If fitness-related health information considers fairness and ethics, I tend to use this information	13、If fitness-related health information is objective, I tend to use this information	13、If fitness-related health information comes from authoritative or professional sources, I tend to use this information	13、If fitness-related health information is inspiring to read, I tend to use this information	13、If fitness-related health information reads logically and flows smoothly, I tend to use it	14、In the past six months, I have used fitness-related health information on social media	14、If fitness-related health information on social media is useful, I will continue using it in the future	14、If I can search a wide range of fitness-related topics on social media, I will continue using social media to obtain fitness-related health information	14、If I have daily fitness needs, I will proactively use fitness-related health information on social media	14、If possible, I will use fitness and health information across different social media platforms	14、If many people are paying attention to a certain fitness-related topic, I will try practicing some fitness guidelines from that topic in my life
2024/1/10 12:21:21	40s	1	23	2	5	2	3	5	3	3	4	4	4	4	4	4	4	4	4	4	4	4	4	4	4	4	4	4	5	4	4	4	4	4	4	4	4	4	4	4
2024/1/10 12:28:38	45s	1	30	2	5	2	2	5	3	6	4	5	3	6	2	3	4	5	6	2	4	3	4	5	3	4	3	4	3	5	3	4	3	5	4	3	5	4	3	4
2024/1/11 13:51:59	144s	1	18	2	5	1	1	1	1	4	4	4	4	4	4	4	4	4	4	4	4	4	4	4	4	4	4	4	4	4	4	4	4	4	4	4	4	4	4	4
2024/1/12 10:34:15	136s	1	28	1	6	1	2	1	1	5	5	5	5	5	5	5	5	5	5	4	4	4	4	4	4	4	4	4	4	4	5	4	4	4	4	4	4	4	4	4
2024/1/12 22:41:12	49s	1	28	1	4	1	5	3	3	6	5	6	5	6	4	6	6	5	6	5	6	5	6	5	5	6	7	5	7	5	6	7	5	7	4	7	6	7	5	5
2024/1/12 22:47:56	39s	1	22	2	3	2	2	3	4	3	6	4	5	6	5	4	6	7	6	4	4	6	7	6	3	5	5	6	5	1	2	4	4	5	2	4	7	6	6	4
2024/1/12 22:49:57	134s	1	22	1	5	3	4	1	2	7	5	6	6	5	7	6	6	7	6	6	6	6	7	6	6	6	7	6	5	6	5	6	5	6	6	7	6	6	6	7
2024/3/22 15:17:46	132s	1	23	1	3	3	2	2	1	7	7	7	7	5	4	5	3	5	6	6	4	2	4	5	6	4	3	5	5	5	6	6	4	6	4	3	5	4	6	6
2024/3/22 15:21:08	52s	1	22	2	6	2	5	6	3	5	5	5	5	5	6	6	6	6	6	6	6	6	6	6	6	6	6	6	6	6	6	6	6	6	6	6	6	6	6	6
2024/3/22 15:21:37	47s	1	34	1	6	2	6	2	2	5	5	6	6	5	5	5	6	6	6	5	6	7	6	5	2	2	1	1	2	5	5	6	6	6	6	6	6	6	6	6
2024/3/29 22:58:26	148s	1	23	1	5	1	4	3	3	7	6	5	6	5	6	6	5	6	5	4	5	5	6	6	6	6	5	5	6	7	6	6	5	6	4	5	5	6	6	5
2024/3/29 22:59:55	50s	1	24	2	5	1	1	1	1	5	6	5	6	5	6	6	5	5	6	5	6	5	6	5	2	2	2	1	2	6	6	5	5	6	5	4	5	6	5	5
2024/3/30 17:07:30	44s	1	23	2	3	1	1	2	1	5	6	6	6	6	6	7	6	7	6	6	6	6	7	6	6	7	6	7	6	6	7	7	6	7	6	7	7	6	7	6
2024/3/30 17:07:36	47s	1	24	1	5	1	5	6	2	5	3	5	3	5	3	5	4	5	5	4	4	5	4	5	4	5	5	4	4	6	4	5	4	5	4	5	4	5	6	5
2024/3/30 17:07:37	41s	1	24	1	5	1	1	5	2	4	4	4	4	4	4	4	4	4	4	4	4	4	4	4	4	4	4	4	4	4	4	4	4	4	4	4	4	4	4	4
2024/3/30 17:08:06	47s	1	21	1	5	1	2	5	3	5	6	6	6	6	5	6	6	5	6	5	6	4	5	6	3	1	2	2	3	5	5	6	6	4	4	5	5	5	3	4
2024/3/30 17:09:48	41s	1	21	1	5	1	1	3	2	4	4	4	4	4	4	4	4	4	4	4	4	4	4	4	4	5	4	4	3	3	4	3	4	3	3	4	3	3	3	3
2024/4/3 18:54:02	40s	1	25	1	6	1	2	3	1	6	5	6	5	7	6	5	6	7	7	7	6	5	6	6	3	1	2	2	1	6	7	5	6	6	6	5	5	5	6	7
2024/4/3 18:54:30	32s	1	23	2	4	3	4	4	2	7	6	6	6	6	7	6	6	6	6	7	6	6	6	6	7	6	6	6	6	7	6	6	6	6	7	7	6	6	6	5
2024/4/4 14:59:02	41s	1	39	1	5	1	3	2	2	6	6	7	6	6	6	7	7	7	7	7	7	7	7	7	7	7	7	7	7	7	7	7	7	7	6	7	7	6	6	6
2024/4/8 15:28:44	134s	1	25	2	4	2	3	2	3	5	6	5	5	4	5	6	5	4	4	6	5	4	5	5	5	4	5	5	5	5	6	6	5	4	5	5	5	4	5	5
2024/1/10 12:49:12	49s	1	22	2	5	1	2	2	2	6	6	7	6	7	6	5	7	6	6	7	5	6	6	7	3	4	5	4	5	5	5	6	7	7	6	6	7	6	5	7
2024/1/10 13:17:30	58s	1	23	1	4	2	4	3	5	7	7	7	7	7	6	6	6	6	6	6	6	6	6	6	3	3	3	4	4	6	6	6	6	6	6	6	6	6	6	6
2024/1/11 14:07:36	44s	1	28	1	5	1	3	1	3	6	7	6	6	7	6	7	6	7	6	6	6	7	6	7	6	7	6	7	6	6	7	6	7	6	5	6	6	7	5	7
2024/1/13 20:37:57	46s	1	42	2	3	1	5	3	2	5	4	3	4	5	3	4	5	3	4	2	3	4	5	6	2	3	4	5	6	2	4	3	4	5	4	5	3	5	4	4
2024/1/13 22:56:41	50s	1	32	1	4	2	3	3	3	6	6	6	7	6	7	7	7	5	5	6	6	6	5	5	1	1	4	5	2	7	7	7	6	6	7	7	7	6	6	7
2024/3/24 11:24:39	42s	1	22	1	5	1	3	1	1	4	4	5	5	5	2	7	3	6	7	5	5	6	7	4	3	4	5	4	4	3	4	5	6	7	2	3	4	5	6	7
2024/3/24 11:26:31	158s	1	21	2	5	1	2	7	4	7	7	6	7	7	7	6	6	7	7	7	7	6	7	7	7	6	7	6	6	7	7	6	6	7	7	7	6	6	7	7
2024/3/24 11:27:41	54s	1	23	2	5	1	3	1	2	6	5	6	5	6	6	5	6	5	6	5	6	6	5	6	6	5	6	5	6	5	6	5	6	6	6	5	6	5	6	5
2024/3/24 11:28:08	52s	1	24	2	5	1	4	5	1	6	7	6	7	5	5	5	6	5	6	6	6	7	7	7	4	5	6	6	6	4	6	6	6	6	6	6	6	5	6	6
2024/4/1 19:14:33	141s	2	22	2	3	2	3	3	3	3	4	4	5	5	3	4	4	4	5	4	4	5	5	4	4	5	3	4	4	4	4	5	3	4	3	5	3	4	3	2
2024/4/9 10:18:09	54s	1	21	1	5	3	2	3	1	7	5	6	6	7	5	5	5	6	6	7	6	6	7	7	4	4	4	3	4	4	5	5	4	4	5	6	4	5	6	5
2024/4/9 10:25:07	88s	1	20	1	1	1	1	1	1	4	7	2	1	5	5	1	2	4	2	6	3	2	4	2	2	7	1	2	2	1	4	6	4	3	5	5	2	7	1	2
2024/4/9 14:53:37	51s	1	22	2	5	1	2	1	2	5	6	5	6	5	5	4	5	6	5	5	6	5	6	5	5	6	6	4	5	6	4	6	5	6	6	4	6	5	6	5
2024/4/9 15:19:55	41s	1	23	1	6	1	3	5	1	3	3	3	3	3	4	4	3	4	4	3	3	3	3	3	3	3	3	3	3	3	3	3	4	4	4	4	3	3	4	5
2024/4/10 21:41:13	49s	1	23	1	6	1	2	3	2	5	6	5	5	5	4	5	6	5	5	5	6	5	5	6	4	6	5	5	6	5	5	4	6	5	6	5	5	6	5	5
2024/4/11 10:57:14	39s	1	22	2	3	3	4	3	2	5	3	6	3	3	5	3	3	3	6	6	4	4	5	5	4	4	5	5	3	3	3	5	3	2	2	5	3	4	4	5
2024/4/12 11:15:35	157s	1	24	1	5	1	2	3	2	6	5	5	5	6	6	5	5	6	6	5	6	6	5	5	5	5	6	5	7	4	4	5	6	5	5	6	5	6	6	4
2024/4/16 11:02:32	52s	1	23	2	5	3	2	3	2	6	5	5	5	5	6	5	5	6	4	4	5	4	5	5	5	5	4	4	5	5	5	5	4	4	5	5	5	4	6	6
2024/4/20 11:05:36	54s	1	12	2	1	1	1	2	1	5	5	6	5	5	5	5	5	5	4	5	4	4	5	5	4	4	5	5	4	5	5	5	5	5	5	5	5	5	5	5
2024/1/10 13:57:10	66s	1	20	2	4	1	2	5	2	5	5	5	5	5	6	5	5	5	5	5	5	5	5	5	5	5	5	5	5	5	5	5	5	5	5	5	5	5	5	5
2024/1/11 17:36:16	261s	1	22	1	5	1	2	5	2	4	5	5	5	5	4	4	4	4	4	4	4	4	4	4	4	4	4	4	4	4	4	4	4	4	5	5	5	5	5	5
2024/1/14 14:28:20	47s	1	21	2	5	1	2	3	2	5	5	6	5	5	5	4	4	5	6	5	4	5	5	5	5	4	5	4	5	5	4	5	4	4	5	6	5	4	5	6
2024/3/22 15:16:56	52s	1	23	2	6	1	3	3	2	4	4	5	6	5	6	6	7	6	6	6	4	4	4	6	3	6	3	2	7	7	6	5	4	3	3	4	5	6	6	7
2024/3/22 15:20:12	61s	1	24	2	5	1	4	5	2	6	6	6	5	5	5	6	4	5	4	5	4	5	4	6	2	2	3	1	2	4	5	3	5	4	4	3	5	4	4	4
2024/3/22 15:21:35	166s	1	19	2	5	1	2	2	1	3	4	5	5	4	4	5	6	6	6	5	5	5	5	5	3	2	3	2	3	6	6	6	7	7	4	4	4	4	4	3
2024/3/25 17:40:44	68s	1	22	2	5	3	3	1	2	3	4	5	6	7	3	4	5	4	3	5	5	4	6	5	4	5	3	3	5	5	3	6	3	5	3	5	4	4	6	6
2024/3/30 17:06:46	60s	1	25	1	5	1	1	1	2	4	4	5	4	4	4	4	4	4	4	4	4	4	4	4	4	4	4	4	4	3	5	5	5	5	5	4	4	5	4	4
2024/3/30 17:11:33	261s	1	15	2	5	1	2	3	1	3	4	3	3	3	1	2	2	3	7	3	5	2	2	4	3	2	2	3	1	4	4	5	5	5	5	5	5	5	5	5
2024/4/1 18:08:11	68s	1	18	2	3	1	1	3	1	5	5	5	5	5	4	5	4	5	5	5	5	5	4	5	3	2	3	2	2	5	5	4	3	4	3	4	4	4	4	4
2024/4/1 18:11:17	51s	1	22	1	5	1	2	3	1	2	5	5	5	4	5	4	5	5	4	4	5	4	5	4	3	4	3	3	2	2	3	4	5	6	5	5	3	3	3	2
2024/4/1 18:12:02	57s	1	34	1	4	2	3	4	5	5	5	7	6	6	4	6	5	4	4	7	5	4	6	5	7	5	5	6	6	6	5	6	5	6	6	6	6	6	5	6
2024/4/4 11:04:32	66s	1	22	2	5	3	4	3	4	4	5	6	5	6	6	5	6	6	5	3	6	5	5	6	5	6	5	6	5	4	6	5	6	6	4	5	7	6	7	6
2024/4/4 14:57:58	161s	1	18	1	5	1	4	3	2	4	5	3	4	5	2	4	4	5	5	5	6	4	6	4	6	4	5	4	5	4	6	4	6	4	6	4	6	4	5	3
2024/4/1 17:40:33	63s	1	21	1	5	3	1	1	2	7	7	7	7	7	7	7	7	7	7	7	7	7	7	7	7	7	7	7	7	6	7	7	7	7	7	7	7	7	7	7
2024/4/4 15:34:35	44s	1	25	1	6	3	4	3	3	5	4	3	6	5	4	6	5	3	5	6	5	4	5	4	5	4	4	6	4	6	4	5	3	5	5	4	6	4	3	5
2024/4/12 11:15:31	68s	1	39	1	2	3	7	3	4	3	4	5	4	4	4	4	4	5	5	5	3	5	4	5	5	4	4	5	5	4	5	4	4	5	5	4	5	5	4	4
2024/4/16 9:03:23	67s	1	23	2	5	3	1	3	1	6	6	5	6	6	6	6	6	7	7	6	5	6	6	5	6	7	6	7	6	6	6	7	6	7	6	6	7	7	6	7
2024/4/26 13:46:56	61s	1	30	1	5	2	4	1	2	7	5	6	7	7	6	6	7	6	7	5	6	5	7	6	6	5	6	5	6	7	5	7	4	6	7	5	4	6	5	7
2024/4/26 14:00:59	64s	1	24	1	5	1	3	1	2	6	6	6	6	6	6	6	6	6	6	6	6	6	6	6	6	6	6	6	6	6	6	6	6	6	6	6	6	6	6	6
